# Supplementary material for: Assessment of the Bacterial Diversity of Aircraft Water: Identification of the Frequent Fliers
Source: PLoS One. 2017 Jan 23;12(1):e0170567. doi: 10.1371/journal.pone.0170567 (PMC5256958; doi:10.1371/journal.pone.0170567)
Supplement: S1 Table — (XLSX) [file pone.0170567.s001.xlsx]

## Sheet: MicroSeq
Sample No.	Genus / Species	MicroSeq Database %	Class	ID Analysis	NCBI Blast	Gramm +/-	Sequence	Isolate Image
070-22-2-080211 WS-070-22-1	Acidovorax facilis	99.76	Betaproteobacteria	MicroSeq Single Stranded	Acidovorax sp. DP_00051	-	CGGCATGCCTTACACATGCAAGTCGAACGGTAACAGGTCTTCGGATGCTGACGAGTGGCGAACGGGTGAGTAATACATCG GAACGTGCCCGATCGTGGGGGATAACGGAGCGAAAGCTTTGCTAATACCGCATACGATCTACGGATGAAAGCAGGGGACC GCAAGGCCTTGCGCGGACGGAGCGGCCGATGGCAGATTAGGTAGTTGGTGGGATAAAAGCTTACCAAGCCGACGATCTGT AGCTGGTCTGAGAGGACGACCAGCCACACTGGGACTGAGACACGGCCCAGACTCCTACGGGAGGCAGCAGTGGGGAATTT TGGACAATGGGCGAAAGCCTGATCCAGCCATGCCGCGTGCAGGATGAAGGCCTTCGGGTTGTAAACTGCTTTTGT…
014-37-1-160111-1 AC-014-37-LH	Acidovorax delafieldii	99.89	Betaproteobacteria	MicroSeq Single Stranded	Acidovorax sp. JCM 10072	-	ATTGAACGCTGGCGGCATGCCTTACACATGCAAGTCGAACGGTAACAGGTCTTCGGATGCTGACGAGTGGCGAACGGGTG AGTAATACATCGGAACGTGCCCGAGAGTGGGGGATAACGAAGCGAAAGCTTTGCTAATACCGCATACGATCTCAGGATGA AAGCAGGGGACCGCAAGGCCTTGCGCTCACGGAGCGGCCGATGGCAGATTAGGTAGTTGGTGGGATAAAAGCTTACCAAG CCGACGATCTGTAGCTGGTCTGAGAGGACGACCAGCCACACTGGGACTGAGACACGGCCCAGACTCCTACGGGAGGCAGC AGTGGGGAATTTTGGACAATGGGCGCAAGCCTGATCCAGCCATGCCGCGTGCAGGATGAAGGCCTTCGGGTTGTA…
016-22-1-180111-1 AC-016-22-LH	Acidovorax delafieldii	99.9	Betaproteobacteria	MicroSeq Single Stranded	Acidovorax sp. JCM 10072	-	ATGAACGCTGGCGGCATGCCTTACACATGCAAGTCGAACGGTAACAGGTCTTCGGATGCTGACGAGTGGCGAACGGGTGA GTAATACATCGGAACGTGCCCGAGAGTGGGGGATAACGAAGCGAAAGCTTTGCTAATACCGCATACGATCTCAGGATGAA AGCAGGGGACCGCAAGGCCTTGCGCTCACGGAGCGGCCGATGGCAGATTAGGTAGTTGGTGGGATAAAAGCTTACCAAGC CGACGATCTGTAGCTGGTCTGAGAGGACGACCAGCCACACTGGGACTGAGACACGGCCCAGACTCCTACGGGAGGCAGCA GTGGGGAATTTTGGACAATGGGCGCAAGCCTGATCCAGCCATGCCGCGTGCAGGATGAAGGCCTTCGGGTTGTAA…
040-37-10-010512-E AC-040-37-1-SH	Acidovorax delafieldii	99.98	Betaproteobacteria	MicroSeq Single Stranded	Acidovorax sp. JCM 10072	-	GGCATGCCTTACACATGCAAGTCGAACGGTAACAGGTCTTCGGATGCTGACGAGTGGCGAACGGGTGAGTAATACATCGG AACGTGCCCGAGAGTGGGGGATAACGAAGCGAAAGCTTTGCTAATACCGCATACGATCTCAGGATGAAAGCAGGGGACCG CAAGGCCTTGCGCTCACGGAGCGGCCGATGGCAGATTAGGTAGTTGGTGGGATAAAAGCTTWCCAWGCCGACGATCTGTA GCTGGTCTGAGAGGACGRCCAGCCACACTGGGACTGAGACACGGCCCAGACTCCTACGGGAGGCAGCAGTGGGGAATTTT GGACAATGGGCGCAAGCCTGATCCAGCCATGCCGCGTGCAGGATGAAGGCCTTCGGGTTGTAAACTGCTTTTGTA…
040-37-9-010512-E AC-040-37-2-SH	Acidovorax delafieldii	99.97	Betaproteobacteria	MicroSeq Single Stranded	Acidovorax sp. JCM 10072	-	GAACGCTGGCGGCATGCCTTACACATGCAAGTCGAACGGTAACAGGTCTTCGGATGCTGACGAGTGGCGAACGGGTGAGT AATACATCGGAACGTGCCCGAGAGTGGGGGATAACGAAGCGAAAGCTTTGCTAATACCGCATACGATCTCAGGATGAAAG CAGGGGACCGCAAGGCCTTGCGCTCACGGAGCGGCCGATGGCAGATTAGGTAGTTGGTGGGATAAAAGCTTACCAAGCCG ACGATCTGTAGCTGGTCTGAGAGGACGRCCAGCCACACTGGGACTGAGACACGGCCCAGACTCCTACGGGAGGCAGCAGT GGGGAATTTTGGACAATGGGCGCAAGCCTGATCCAGCCATGCCGCGTGCAGGATGAAGGCCTTCGGGTTGTAAAC…
253-22-1-140710 AC-253-22-SH	Acidovorax delafieldii	100	Betaproteobacteria	MicroSeq Single Stranded	Acidovorax sp. JCM 10072	-	GGCGGCATGCCTTACACATGCAAGTCGAACGGTAACAGGTCTTCGGATGCTGACGAGTGGCGAACGGGTGAGTAATACAT CGGAACGTGCCCGAGAGTGGGGGATAACGAAGCGAAAGCTTTGCTAATACCGCATACGATCTCAGGATGAAAGCAGGGGA CCGCAAGGCCTTGCGCTCACGGAGCGGCCGATGGCAGATTAGGTAGTTGGTGGGATAAAAGCTTACCAAGCCGACGATCT GTAGCTGGTCTGAGAGGACGACCAGCCACACTGGGACTGAGACACGGCCCAGACTCCTACGGGAGGCAGCAGTGGGGAAT TTTGGACAATGGGCGCAAGCCTGATCCAGCCATGCCGCGTGCAGGATGAAGGCCTTCGGGTTGTAAACTGCTTTT…
344-37-1-150613 AC-344-37-LH	Acidovorax delafieldii	100	Betaproteobacteria	MicroSeq Single Stranded	Acidovorax sp. KKS102	-	GATTGAACGCTGGCGGCATGCCTTACACATGCAAGTCGAACGGTAACAGGTCTTCGGATGCTGACGAGTGGCGAACGGGT GAGTAATACATCGGAACGTGCCCGAGAGTGGGGGATAACGAAGCGAAAGCTTTGCTAATACCGCATACGATCTCAGGATG AAAGCAGGGGACCGCAAGGCCTTGCGCTCACGGAGCGGCCGATGGCAGATTAGGTAGTTGGTGGGATAAAAGCTTACCAA GCCGACGATCTGTAGCTGGTCTGAGAGGACGACCAGCCACACTGGGACTGAGACACGGCCCAGACTCCTACGGGAGGCAG CAGTGGGGAATTTTGGACAATGGGCGCAAGCCTGATCCAGCCATGCCGCGTGCAGGATGAAGGCCTTCGGGTTGT…
010-37-1-180110~1 AC-010-37-SH	Acidovorax temperans	99.79	Betaproteobacteria	MicroSeq Single Stranded	Acidovorax sp. M6	-	TTGAACGCTGGCGGCATSCCTTACACATGCAAGTCGAACGGTAACAGGTCTTCGGATGCTGACGAGTGGCGAACGGGTGA GTAATACATCGGAACGTGCCCGATCGTGGGGGATAACGAAGCGAAAGCTTTGCTAATACCGCATACGATCTACGGATGAA AGCAGGGGACCGCAAGGCCTTGCGCGAACGGAGCGGCCGATGGCAGATTAGGTAGTTGGTGGGATAAAAGCTTACCAAGC CGACGATCTGTAGCTGGTCTGAGAGGACGACCAGCCACACTGGGACTGAGACACGGCCCAGACTCCTACGGGAGGCAGCA GTGGGGAATTTTGGACAATGGGCGAAAGCCTGATCCAGCCATGCCGCGTGCAGGATGAAGGCCTTCGGGTTGTAA…
012-37-1-180110~1 AC-012-37-SH	Acidovorax temperans	99.79	Betaproteobacteria	MicroSeq Single Stranded	Acidovorax sp. M6	-	CTGGCGGCATGCCTTACACATGCAAGTCGAACGGTAACAGGTCTTCGGATGCTGACGAGTGGCGAACGGGTGAGTAATAC ATCGGAACGTGCCCGATCGTGGGGGATAACGAARCGAAAGCTTTGCTAATACCGCATACGATCTACGGATGAAAGCAGGG GACCGCAAGGCCTTGCGCGAACGGAGCGGCCGATGGCAGATTAGGTAGTTGGTGGGATAAAAGCTTACCAAGCCGACGAT CTGTAGCTGGTCTGAGAGGACGACCAGCCACACTGGGACTGAGACACGGCCCAGACTCCTACGGGAGGCAGCAGTGGGGA ATTTTGGACAATGGGCGAAAGCCTGATCCAGCCATGCCGCGTGCAGGATGAAGGCCTTCGGGTTGTAAACTGCTT…
013-22-1-190110-1 AC-013-22-SH	Acidovorax temperans	99.96	Betaproteobacteria	MicroSeq Single Stranded	Acidovorax sp. M6	-	GATTGAACGCTGGCGGCATGCCTTACACATGCAAGTCGAACGGTAACAGGTCTTCGGATGCTGACGAGTGGCGAACGGGT GAGTAATACATCGGAACGTGCCCGATCGTGGGGGATAACGAAGCGAAAGCTTTGCTAATACCGCATAMGATCTACGGATG AAAGCAGGGGACCGCAAGGCCTTGCGCGAACGGAGCGGCCGATGGCAGATTAGGTAGTTGGTGGGATAAAAGCTTACCAA GCCGACGATCTGTAGCTGGTCTGAGAGGACGACCAGCCACACTGGGACTGAGACACGGCCCAGACTCCTACGGGAGGCAG CAGTGGGGAATTTTGGACAATGGGCGAAAGCCTGATCCAGCCATGCCGCGTGCAGGATGAAGGCCTTCGGGTTGT…
078-37-1-120410-1 AC-078-37-SH	Acidovorax temperans	99.78	Betaproteobacteria	MicroSeq Single Stranded	Acidovorax sp. M6	-	TGAACGCTGGCGGCATGCCTTACACATGCAAGTCGAACGGTAACAGGTCTTCGGATGCTGACGAGTGGCGAACGGGTGAG TAATACATCGGAACGTGCCCGATCGTGGGGGATAACGAAGCGAAAGCTTTGCTAATACCGCATACGATCTACGGATGAAA GCAGGGGACCGCAAGGCCTTGCGCGAACGGAGCGGCCGATGGCAGATTAGGTAGTTGGTGGGATAAAAGCTTACCAAGCC GACGATCTGTAGCTGGTCTGAGAGGACGACCAGCCACACTGGGACTGAGACACGGCCCAGACTCCTACGGGAGGCAGCAG TGGGGAATTTTGGACAATGGGCGAAAGCCTGATCCAGCCATGCCGCGTGCAGGATGAAGGCCTTCGGGTTGTAAA…
082-37-1-150410-1 AC-082-37-SH	Acidovorax temperans	99.8	Betaproteobacteria	MicroSeq Single Stranded	Acidovorax sp. M6	-	TGAACGCTGGCGGCATGCCTTACACATGCAAGTCGAACGGTAACAGGTCTTCGGATGCTGACGAGTGGCGAACGGGTGAG TAATACATCGGAACGTGCCCGATCGTGGGGGATAACGAAGCGAAAGCTTTGCTAATACCGCATACGATCTACGGATGAAA GCAGGGGACCGCAAGGCCTTGCGCGAACGGAGCGGCCGATGGCAGATTAGGTAGTTGGTGGGATAAAAGCTTACCAAGCC GACGATCTGTAGCTGGTCTGAGAGGACGACCAGCCACACTGGGACTGAGACACGGCCCAGACTCCTACGGGAGGCAGCAG TGGGGAATTTTGGACAATGGGCGAAAGCCTGATCCAGCCATGCCGCGTGCAGGATGAAGGCCTTCGGGTTGTAAA…
084-37-1-190410-1 AC-084-37-LH	Acidovorax temperans	99.79	Betaproteobacteria	MicroSeq Single Stranded	Acidovorax sp. M6	-	GATTGAACGCTGGCGGCATGCCTTACACATGCAAGTCGAACGGTAACAGGTCTTCGGATGCTGACGAGTGGCGAACGGGT GAGTAATACATCGGAACGTGCCCGATCGTGGGGGATAACGAAGCGAAAGCTTTGCTAATACCGCATACGATCTACGGATG AAAGCAGGGGACCGCAAGGCCTTGCGCGAACGGAGCGGCCGATGGCAGATTAGGTAGTTGGTGGGATAAAAGCTTACCAA GCCGACGATCTGTAGCTGGTCTGAGAGGACGACCAGCCACACTGGGACTGAGACACGGCCCAGACTCCTACGGGAGGCAG CAGTGGGGAATTTTGGACAATGGGCGAAAGCCTGATCCAGCCATGCCGCGTGCAGGATGAAGGCCTTCGGGTTGT…
140-37-2-310510-1 AC-140-37-1-SH	Acidovorax temperans	99.83	Betaproteobacteria	MicroSeq Single Stranded	Acidovorax sp. M6	-	GAACGCTGGCGGCATGCCTTACACATGCAAGTCGAACGGTAACAGGTCTTCGGATGCTGACGAGTGGCGAACGGGTGAGT AATACATCGGAACGTGCCCGATCGTGGGGGATAACGAAGCGAAAGCTTTGCTAATACCGCATACGATCTACGGATGAAAG CAGGGGACCGCAAGGCCTTGCGCGAACGGAGCGGCCGATGGCAGATTAGGTAGTTGGTGGGATAAAAGCTTACCAAGCCG ACGATCTGTAGCTGGTCTGAGAGGACGACCAGCCACACTGGGACTGAGACACGGCCCAGACTCCTACGGGAGGCAGCAGT GGGGAATTTTGGACAATGGGCGAAAGCCTGATCCAGCCATGCCGCGTGCAGGATGAAGGCCTTCGGGTTGTAAAC…
191-22-2-030709-1 AC-191-22-SH	Acidovorax temperans	99.71	Betaproteobacteria	MicroSeq Single Stranded	Acidovorax sp. M6	-	ATGAACGCTGGCGGCATGCCTTACACATGCAAGTCGAACGGTAACAGGTCTTCGGATGCTGACGAGTGGCGAACGGGTGA GTAATACATCGGAACGTGCCCGATCGTGGGGGATAACGAAGCGAAAGCTTTGCTAATACCGCATACGATCTACGGATGAA AGCAGGGGACCGCAAGGCCTTGCGCGAACGGAGCGGCCGATGGCAGATTAGGTAGTTGGTGGGATAAAAGCTTACCAAGC CGACGATCTGTAGCTGGTCTGAGAGGACGACCAGCCACACTGGGACTGAGACACGGCCCAGACTCCTACGGGAGGCAGCA GTGGGGAATTTTGGACAATGGGCGAAAGCCTGATCCAGCCATGCCGCGTGCAGGATGAAGGCCTTCGGGTTGTAA…
329-22-1-140910 AC-329-22-LH	Acidovorax temperans	99.76	Betaproteobacteria	MicroSeq Single Stranded	Acidovorax sp. M6	-	KGCGGCATGCCTTACACATGCAAGTCGAACGGTAACAGGTCTTCGGATGCTGACGAGTGGCGAACGGGTGAGTAATACAT CGGAACGTGCCCGATCGTGGGGGATAACGAAGCGAAAGCTTTGCTAATACCGCATACGATCTACGGATGAAAGCAGGGGA CCGCAAGGCCTTGCGCGAACGGAGCGGCCGATGGCAGATTAGGTAGTTGGTGGGATAAWWGCTTACCAAGCCGACGATCT GTAGCTGGTCTGAGAGGACGACCAGCCACACTGGGACTGAGACACGGCCCAGACTCCTACGGGAGGCAGCAGTGGGGAAT TTTGGACAATGGGCGAAAGCCTGATCCAGCCATGCCGCGTGCAGGATGAAGGCCTTCGGGTTGTAAACTGCTTTT…
332-22-1-140910 AC-332-22-SH	Acidovorax temperans	99.87	Betaproteobacteria	MicroSeq Single Stranded	Acidovorax sp. M6	-	GGCGGCATGCCTTACACATGCAAGTCGAACGGTAACAGGTCTTCGGATGCTGACGAGTGGCGAACGGGTGAGTAATACAT CGGAACGTGCCCGATCGTGGGGGATAACGAAGCGAAAGCTTTGCTAATACCGCATACGATCTACGGATGAAAGCAGGGGA CCGCAAGGCCTTGCGCGAACGGAGCGGCCGATGGCAGATTAGGTAGTTGGTGGGATAAAAGCTTACCAAGCCGACGATCT GTAGCTGGTCTGAGAGGACGACCAGCCACACTGGGACTGAGACACGGCCCAGACTCCTACGGGAGGCAGCAGTGGGGAAT TTTGGACAATGGGCGAAAGCCTGATCCAGCCATGCCGCGTGCAGGATGAAGGCCTTCGGGTTGTAAACTGCTTTT…
400-22-1-241110 AC-400-22-SH	Acidovorax temperans	100	Betaproteobacteria	MicroSeq Single Stranded	Acidovorax sp. M6	-	TGAACGCTGGCGGCATGCCTTACACATGCAAGTCGAACGGTAACAGGTCTTCGGATGCTGACGAGTGGCGAACGGGTGAG TAATACATCGGAACGTGCCCGATCGTGGGGGATAACGAAGCGAAAGCTTTGCTAATACCGCATAMGATCTACGGATGAAA GCAGGGGACCGCAAGGCCTTGCGCGAACGGAGCGGCCGATGGCAGATTAGGTAGTTGGTGGGATAAAAGCTTACCAAGCC GACGAKCTGTAGCTGGTCTGAGAGGACGACCAGCCACACTGGGACTGAGACACGGCCCAGACTCCTACGGGAGGCAGCAG TGGGGAATTTTGGACAATGGGCGAAAGCCTGATCCAGCCATGCCGCGTGCAGGATGAAGGCCTTCGGGTTGTAAA…
046-22-1-300111 WS-046-22	Arcicella rosea	99	Cytophagia	MicroSeq Double Stranded	Arcicella rosea	-	GAACGCTAGCGGCAGGCCTAATACATGCAAGTCGAACGGTGATAGCAATATCATAGTGGCGCACGGGTGCGTAACACGTA TGCAACCTACCTTATACTTAGGGATAGCCTTTGGAAACGGAGATTAATACCTAATAGTACATTTGACTGGCATCGGTTGA CTGTTAAAGATTTATTGGTATAAGATGGGCATGCGTCCAATTAGTTAGTTGGTGAGGTAATGGCTCACCAAGACGATGAT TGGTAGGGGAACTGAGAGGTTAATCCCCCACACTGGCACTGAGATACGGGCCAGACTCCTACGGGAGGCAGCAGTAGGGA ATATTGGGCAATGGAGGGAACTCTGACCCAGCCATGCCGCGTGCAGGATGAAGGCGTTATGCGTTGTAAACTGCT…
074-22-1-090309 AC-074-22-SH	Arcicella rosea	98	Cytophagia	MicroSeq Double Stranded	Arcicella rosea	-	GGATGAACGCTAGCGGCAGGCCTAATACATGCAAGTCGAACGGTGGTAGCGATACCATAGTGGCGCACGGGTGCGTAACA CGTATGCAACCTACCTTATACTTAGGGATAGCCTTTGGAAACGGAGATTAATACCTAATGGTACATTGATTTGGCATCGG ATTAATGTTAAAGATTTATTGGTATAAGATGGGCATGCGTCCAATTAGTTAGTTGGTGAGGTAATGGCTCACCAAGACGA TGATTGGTAGGGGAACTGAGAGGTTAATCCCCCACACTGGCACTGAGATACGGGCCAGACTCCTACGGGAGGCAGCAGTA GGGAATATTGGGCAATGGAGGGAACTCTGACCCAGCCATGCCGCGTGCAGGATGAAGGCGTTATGCGTTGTAAAC…
116-22-1-110510 AC-118-22-LH	Flectobacillus major	89.68	Cytophagia	MicroSeq Double Stranded	Arcicella rosea	-	TAATACATGCAAGTCGAACGGTGATAGTRATATCATAGTGGCGCACGGGTGCGTAACACGTATGCAACCTACCTTATACT TAGGGATAGCCTTTGGAAACGGAGATTAATACCTAATRGTACATTGATTTGGCATCGGATTAATGTTAAAGATTTATTGG TATAAGATGGGCATGCGTCCAATTAGTTAGTTGGTTAGGTAACGGCTGACCAAGACGATGATTGGTAGGGGAACTGAGAG GTTAATCCCCCACACTGGCACTGAGATACGGGCCAGACTCCTACGGGAGGCAGCAGTAGGGAATATTGGGCAATGGAGGG AACTCTGACCCAGCCATGCCGCGTGCAGGATGAAGGCGTTATGCGTTGTAAACTGCTTTTATATAGGAAGAAATA…
423-22-1-231210 AC-423-22-SH	Arcicella rosea	99	Cytophagia	MicroSeq Double Stranded	Arcicella rosea	-	GGATGAACGCTAGCGGCAGGCCTAATACATGCAAGTCGAACGGTGATAGCAATATCATAGTGGCGCACGGGTGCGTAACA CGTATGCAACCTACCTTATACTTAGGGATAGCCTTTGGAAACGGAGATTAATACCTAATAGTACATTTGACTGGCATCGG TTGACTGTTAAAGATTTATTGGTATAAGATGGGCATGCGTCCAATTAGTTAGTTGGTGAGGTAATGGCTCACCAAGACGA TGATTGGTAGGGGAACTGAGAGGTTAATCCCCCACACTGGCACTGAGATACGGGCCAGACTCCTACGGGAGGCAGCAGTA GGGAATATTGGGCAATGGAGGGAACTCTGACCCAGCCATGCCGCGTGCAGGATGAAGGCGTTATGCGTTGTAAAC…	NA
400-37-1-231110 AC-400-37-SH	Bacillus firmus	99.53	Bacilli	MicroSeq Double Stranded	Bacillus firmus	+	CGAACGCTGGCGGCGTGCCTAATACATGCAAGTCGAGCGGACAGATGGGAGCTTGCTCCCTGAAGTCAGCGGCGGACGGG TGAGTAACACGTGGGCAACCTGCCTGTAAGACTGGGATAACTCCGGGAAACCGGGGCTAATACCGGATAATTCTTTCCCT CACATGAGGGAAAGCTGAAAGATGGTTTCGGCTATCACTTACAGATGGGCCCGCGGCGCATTAGCTAGTTGGTGAGGTAA CGGCTCACCAAGGCAACGATGCGTAGCCGACCTGAGAGGGTGATCGGCCACACTGGGACTGAGACACGGCCCAGACTCCT ACGGGAGGCAGCAGTAGGGAATCTTCCGCAATGGACGAAAGTCTGACGGAGCAACGCCGCGTGAGTGATGAAGGT…
147-22-1-010610~1 WSV-147-22-1	Bacillus flexus	99.98	Bacilli	MicroSeq Single Stranded	Bacillus flexus	+	GGATAACTCCGGGAAACCGGAGCTAATACCGGATAACATTTTCTCTTGCATAAGAGAAAATTGAAAGATGGTTTCGGCTA TCACTTACAGATGGGCCCGCGGTGCATTAGCTAGTTGGTGAGGTAACGGCTCACCAAGGCAACGAWGCAWARCCGACCTG AGAGGGTGATCGGCCACACTGGGACTGAGACACGGCCCAGACTCCTACGGGAGGCAGCAGTAGGGAATCTTCCGCAATGG ACGAAAGTCTGACGGAGCAACGCCGCGTGAGTGATGAAGGCTTTCGGGTCGTAAAACTCTGTTGTTAGGGAAGAACAAGT ACAAGAGTAACTGCTTGTACCTTGACGG
092-37-1-260410 AC-092-37-LH	Bacillus licheniformis	98.79	Bacilli	MicroSeq Double Stranded	Bacillus licheniformis	+	GACGAACGCTGGCGGCGTGCCTAATACATGCAAGTCGAGCGGACCGACGGGAGCTTGCTCCCTTAGGTCAGCGGCGGACG GGTGAGTAACACGTGGGTAACCTGCCTGTAAGACTGGGATAACTCCGGGAAACCGGGGCTAATACCGGATGCTTGTTTGA ACCGCATGGTTCAAACATAAAAGGTGGCTTTTCGCTACCACTTACAGATGGACCCGCGGCGCATTAGCTAGTTGGTGGGG TAACGGCTCACCAAGGCRACGATGCGTAGCCGACCTGAGAGGGTGATCGGCCACACTGGGACTGAGACACGGCCCAGACT CCTACGGGAGGCAGCAGTAGGGAATCTTCCGCAATGGACGAAAGTCTGACGGAGCAACGCCGCGTGAGTGATGAA…
334-22-1-150613 AC-334-22-LH	Bacillus firmus	95.43	Bacilli	MicroSeq Single Stranded	Bacillus massiliosenegalensis	+	GGACGAACGCTGGCGGCGTGCCTAATACATGCAAGTCGAGCGGATCTKAGGGAGCTTGCTCCCAAAGATTAGCGGCGGAC GGGTGAGTAACACGTGGGCAACCTGCCTATAAGACTGGGATAACTTCGGGAAACCGGAGCTAATACCGGATAATGCTTTT GGACACATGTCYGGAAGCTGAAAGATGGCTTCTCGCTATCACTTATAGATGGGCCCGCGGCGCATTAGCTAGTTGGTGAG GTAACGGCTCACCAAGGCAACGATGCGTAGCCGACCTGAGAGGGTGATCGGCCACACTGGGACTGAGACACGGCCCAGAC TCCTACGGGAGGCAGCAGTAGGGAATCTTCCGCAATGGACGAAAGTCTGACGGAGCAACGCCGCGTGAGTGATGA…
059-22-1-040211 AC-059-22-LH	Bacillus simplex	100	Bacilli	MicroSeq Single Stranded	Bacillus simplex	+	CGAGCGAATCGAYGGGAGCTTGCTCCCTGAGATTAGCGGCGGACGGGTGAGTAACACGTGGGCAACCTGCCTATAAGACT GGGATAACTTCGGGAAACCGGAGCTAATACCGGATACGTTCTTTTCTCGCATGAGAGAAGATGGAAAGACGGTTTACGCT GTCACTTATAGATGGGCCCGCGGCGCATTAGCTAGTTGGTGAGGTAATGGCTCACCAAGGCGACGATGCGTAGCCGACCT GAGAGGGTGATCGGCCACACTGGGACTGAGACACGGCCCAGACTCCTACGGGAGGCAGCAGTAGGGAATCTTCCGCAATG GACGAAAGTCTGACGGAGCAACGCCGCGTGAACGAAGAAGGCCTTCGGGTCGTAAAGTTCTGTTGTTAGGGAAGA…
001-22-1-110110 AC-001-22-SH	Bacillus thuringiensis	99.98	Bacilli	MicroSeq Double Stranded	Bacillus thuringiensis	+	GATGAACGCTGGCGGCGTGCCTAATACATGCAAGTCGAGCGAATGGATTGAGAGCTTGCTCTCAAGAAGTTAGCGGCGGA CGGGTGAGTAACACGTGGGTAACCTGCCCATAAGACTGGGATAACTCCGGGAAACCGGGGCTAATACCGGATAAYATTTT GAACTGCATGGTTCGAAATTGAAAGGCGGCTTCGGCTGTCACTTATGGATGGACCCGCGTCGCATTAGCTAGTTGGTGAG GTAACGGCTCACCAAGGCAACGATGCGTAGCCGACCTGAGAGGGTGATCGGCCACACTGGGACTGAGACACGGCCCAGAC TCCTACGGGAGGCAGCAGTAGGGAATCTTCCGCAATGGACGAAAGTCTGACGGAGCAACGCCGCGTGAGTGATGA…
196-37-1-030709 AC-196-37-SH	Bacillus thuringiensis	99.89	Bacilli	MicroSeq Double Stranded	Bacillus thuringiensis	+	GGATGAACGCTGGCGGCGTGCCTAATACATGCAAGTCGAGCGAATGGATTGAGAGCTTGCTCTCAAGAAGTTAGCGGCGG ACGGGTGAGTAACACGTGGGTAACCTGCCCATAAGACTGGGATAACTCCGGGAAACCGGGGCTAATACCGGATAACATTT TGAACYGCATGGTTCGAAATTGAAAGGCGGCTTCGGCTGTCACTTATGGATGGACCCGCGTCGCATTAGCTAGTTGGTGA GGTAACGGCTCACCAAGGCAACGATGCGTAGCCGACCTGAGAGGGTGATCGGCCACACTGGGACTGAGACACGGCCCAGA CTCCTACGGGAGGCAGCAGTAGGGAATCTTCCGCAATGGACGAAAGTCTGACGGAGCAACGCCGCGTGAGTGATG…
394-37-1-161110 AC-394-37-LH	Bacillus thuringiensis	99.79	Bacilli	MicroSeq Double Stranded	Bacillus thuringiensis	+	ATGAACGCTGGCGGCGTGCCTAATACATGCAAGTCGAGCGAATGGATTGAGAGCTTGCTCTCAAGAAGTTAGCGGCGGAC GGGTGAGTAACACGTGGGTAACCTGCCCATAAGACTGGGATAACTCCGGGAAACCGGGGCTAATACCGGATAACATTTTG AACYGCATGGTTCRAAATTGAAAGGCGGCTTCGGCTGTCACTTATGGATGGACCCGCGTCGCATTAGCTAGTTGGTGAGG TAACGGCTCACCAAGGCAACGATGCGTAGCCGACCTGAGAGGGTGATCGGCCACACTGGGACTGAGACACGGCCCAGACT CCTACGGGAGGCAGCAGTAGGGAATCTTCCGCAATGGACGAAAGTCTGACGGAGCAACGCCGCGTGAGTGATGAA…
130-22-4-020811 AC-130-22-1-SH	Bosea thiooxidans	97.99	Alphaproteobacteria	MicroSeq	Bosea sp. AKB-2008-TE11	-	CGAACGCTGGCGGCAGGCTTAACACATGCAAGTCGAACGGGCACTTCGGTGCTAGTGGCAGACGGGTGAGTAACACGTGG GAACGTACCTTTCGGTTCGGAATAATACAGGGAAACTTGTACTAATACCGGATACGCCCTTCGGGGGAAAGATTTATCGC CGATTGATCGGCCCGCGTCTGATTAGCTAGTTGGTGAGGTAATGGCTCACCAAGGCGACGATCAGTAGCTGGTCTGAGAG GATGATCAGCCACACTGGGACTGAGACACGGCCCAGACTCCTACGGGAGGCAGCAGTGGGGAATATTGGACAATGGGCGC AAGCCTGATCCAGCCATGCCGCGTGTGTGATGAAGGCCTTAGGGTTGTAAAGCACTTTTGTCCGGGAAGATAATG…
352-22-2-280910 WS-352-22	Aquabacterium commune	100	Betaproteobacteria	MicroSeq Double Stranded	Aquabacterium commune	-	GGCGGCATGCCTTACACATGCAAGTCGAACGGTAACGCGGGGCAACCTGGCGACGAGTGGCGAACGGGTGAGTAATATAT CGGAACGTGCCCAGTAGTGGGGGMTAGCCCGGCGAAAGCCGGATTAATACCGCATGAGACCTGAGGGTGAAAGCGGGGGA TCGCAAGACCTCGCGCTATTGGAGCGGCCGATATCAGATTAGCTAGTTGGTGGGGTAAAGGCCTACCAAGGCAACGATCT GTAGTTGGTCTGAGAGGACGACCAGCCACACTGGGACTGAGACACGGCCCAGACTCCTACGGGAGGCAGCAGTGGGGAAT TTTGGACAATGGGCGCAAGCCTGATCCAGCAATGCCGCGTGCAGGAAGAAGGCCTTCGGGTTGTAAACTGCTTTT…
396-22-1-171110 WS-396-22-1	Caulobacter henricii	98.67	Alphaproteobacteria	MicroSeq Single Stranded	Caulobacter henricii	-	GAGCGAACGCTGGCGGCAGGCCTAACACATGCAAGTCGAACGGATCCTTCGGGATTAGTGGCGGACGGGTGAGTAACACG TGGGAACGTGCCCTTTGGTTCGGAACAACTCAGGGAAACTTGAGCTAATACCGGATGTGCCCTTCGGGGGAAAGATTTAT CGCCATTGGAGCGGCCCGCGTAGGATTAGCTAGTTGGTGGGGTAAAGGCCCACCAAGGCTACGATCCTTAGCTGGTCTGA GAGGATGATCAGCCACATTGGGACTGAGACACGGCCCAAACTCCTACGGGAGGCAGCAGTGGGGAAKCTTGCGCAATGGG CGAAAGCCTGACGCAGCCATGCCGCGTGAATGATGAAGGTCTTAGGATTGTAAAATTCTTTCACCGGGGACGAT
078-22-1-110211 AC-078-22-LH	Caulobacter vibrioides	99.59	Alphaproteobacteria	MicroSeq Single Stranded	Caulobacter sp. 44	-	GAGCGAACGCTGGCGGCAGGCCTAACACATGCAAGTCGAACGGATCCTTCGGGATTAGTGGCGGACGGGTGAGTAACACG TGGGAACGTGCCCTTTGGTTCGGAACAACTCAGGGAAACTTGAGCTAATACCGGATGTGCCCTTCGGGGGAAAGATTTAT CGCCATTGGAGCGGCCCGCGTCTGATTAGCTAGTTGGTGGGGTAAAGGCCCACCAAGGCGACGATCAGTAGCTGGTCTGA GAGGATGATCAGCCACATTGGGACTGAGACACGGCCCAAACTCCTACGGGAGGCAGCAGTGGGGAATCTTGCGCAATGGG CGAAAGCCTGACGCAGCCATGCCGCGTGAATGATGAAGGTCTTAGGATTGTAAAATTCTTTCACCGGGGACGATA…
025-37-1-210111-1 AC-025-37-LH	Caulobacter vibrioides	99.5	Alphaproteobacteria	MicroSeq Single Stranded	Caulobacter sp. 44	-	GAGCGAACGCTGGCGGCAGGCCTAACACATGCAAGTCGAACGGATCCTTCGGGATTAGTGGCGGACGGGTGAGTAACACG TGGGAACGTGCCCTTTGGTTCGGAACAACTCAGGGAAACTTGAGCTAATACCGGATGTGCCCTTCGGGGGAAAGATTTAT CGCCATTGGAGCGGCCCGCGTCTGATTAGCTAGTTGGTGGGGTAAAGGCCCACCAAGGCGACGATCAGTAGCTGGTCTGA GAGGATGATCAGCCACATTGGGACTGAGACACGGCCCAAACTCCTACGGGAGGCAGCAGTGGGGAATCTTGCGCAATGGG CGAAAGCCTGACGCAGCCATGCCGCGTGAATGATGAAGGTCTTAGGATTGTAAAATTCTTTCACCGGGGACGATA…
040-37-6-010512-E AC-040-37-3-SH	Caulobacter vibrioides	99.43	Alphaproteobacteria	MicroSeq Single Stranded	Caulobacter vibrioides	-	TGGCGGCAGGCCTAACACATGCAAGTCGAACGGATCCTTCGGGATTAGTGGCGGACGGGTGAGTAACACGTGGGAACGTG CCCTTTGGTTCGGAACAACTCAGGGAAACTTGAGCTAATACCGGATGTGCCCTTCGGGGGAAAGATTTATCGCCATTGGA GCGGCCCGCGTCTGATTAGCTAGTTGGTGGGGTAAAGGCCCACCAAGGCGACGATCAGTAGCTGGTCTGAGARGATGATC AGCCACATTGGGACTGAGACACGGCCCAAACTCCTACGGGAGGCAGCAGTGGGGAATCTTGCGCAATGGGSGAAAGCCTG ACGCAGCCATGCCGCGTGAATGATGAAGGTCTTAGGATTGTAAAATTCTTTCACCGGGGACGATAATGACGGT
015-22-1-190110-1 AC-015-22-SH	Chryseobacterium gleum	96.76	Flavobacteriia	MicroSeq Single Stranded	Chryseobacterium daecheongense	-	GATGAACGCTAGCGGGAGGCCTAACACATGCAAGCTGAGCGGTAGAGATCTTTCGGGATCTTGAGAGCGGCGTACGGGTG CGGAACACGTGTGCAACCTGCCTTTATCAGGGGGATAGCCTTTCGAAAGGAAGATTAATACCCCATAATATTTTGAGTGG CATCACTTGAAATTGAAAACTGAGGTGGATAAAGATGGGCACGCGCAAGATTAGATAGTTGGTGAGGTAACGGCTCACCA AGTCGATGATCTTTAGGGGGCCTGAGAGGGTGATCCCCCACACTGGTACTGAGACACGGACCAGACTCCTACGGGAGGCA GCAGTGAGGAATATTGGACAATGGGTTAGCGCCTGATCCAGCCATCCCGCGTGAAGGACGACGGCCCTATGGGTT…
406-22-1-281110 AC-406-22-LH	Comamonas testosteroni	100	Betaproteobacteria	MicroSeq Single Stranded	Comamonas testosteroni	-	GTGCAAGCGTTAATCGGAATTACTGGGCGTAAAGCGTGCGCAGGCGGTTTTGTAAGACAGTGGTGAAATCCCCGGGCTCAACC TGGGAACTGCCATTGTGACTGCAAGGCTAGAGTGCGGCAGAGGGGGATGGAATTCCGCGTGTAGCAGTGAAATGCGTAGATA TGCGGAGGAACACCGATGGCGAAAGGCAATCCCCTGGGCCTGCACTGACGCTCATGCACGAAAGCGTGGGGAGCAAACAGGA TTAGATACCCTGGTAGTCCACGCCCTAAACGATGTCAACTGGTTGTTGGGAATTAACTTTCTCAGTAACGAAGCTAACGCGTGAA GTTGACCGCCTGGGGAGTACGGCCGCAAGGTTGAAACTCAAAGGAATTGACGGGGACCCGCAC…
391-37-2-161110 ACC-391-37-SH	Dechloromonas sp.	100	Betaproteobacteria	MicroSeq Double Stranded	Dechloromonas agitata	-	GATTGAACGCTGGCGGCATGCCTTACACATGCAAGTCGAACGGCAGCGGGGACTTCGGTCCGCCGGCGAGTGGCGAACGG GTGAGTAAAGTATCGGAACGTACCTTTCAGTGGGGGATAACGTAGCGAAAGTTACGCTAATACCGCATATTCTGTGAGCA GGAAAGCAGGGGATCGCAAGACCTTGCGCTGATTGAGCGGCCGATATCAGATTAGCTAGTTGGTGGGGTAAAGGCCTACC AAGGCGACGATCTGTAGCGGGTCTGAGAGGATGATCCGCCACACTGGAACTGAGACACGGTCCAGACTCCTACGGGAGGC AGCAGTGGGGAATTTTGGACAATGGGGGCAACCCTGATCCAGCCATGCCGCGTGAGTGAAGAAGGCCTTCGGGTT…
405-37-1-281110 AC-405-37-LH	Comamonas acidovorans	100	Betaproteobacteria	MicroSeq Single Stranded	Delftia acidovorans	-	TTCGGGTTGTAAACTGCTTTTGTACGGAACGAAAAAGCTTCTCCTAATACGAGAGGCCCATGACGGTACCGTAAGAATAAGCA CCGGCTAACTACGTGCCAGCAGCCGCGGTAATACGTAGGGTGCGAGCGTTAATCGGAATTACTGGGCGTAAAGCGTGCGC AGGCGGTTATGTAAGACAGATGTGAAATCCCCGGGCTCAACCTGGGAACTGCATTTGTGACTGCATGGCTAGAGTACGGTAG AGGGGGATGGAATTCCGCGTGTAGCAGTGAAATGCGTAGATATGCGGAGGAACACCGATGGCGAAGGCAATCCCCTGGACC TGTACTGACGCTCATGCACGAAAGCGTGGGGAGCAAACAGGATTAGATACCCTGGTAGTCCACGCCCTA…
027-37-1-250109 AC-027-37-SH	Dyadobacter fermentans	0.99	Cytophagia	MicroSeq Double Stranded	Dyadobacter jiangsuensis	-	GGATGAACGCTAGCGGCAGGCATAATACATGCAAGGCGAAGGGGCAGCAATGTCACTGTCGTACGGGTGCGTAACGCGTA TGCAACCTACCTATCACTGGGGGATAGCCCGGGGAAACCCGGATTAATACCGCATAAAACAGGGGCACCGCATGGTGRTA TTTGTTAAAGATTTATTGGTGATAGATGGGCATGCGTTCGATTAGCTAGTTGGCGGGGTAACGGCCCACCAAGGCGACGA TCGATAGGGGAGCTGAGAGGTTGGTCCCCCACACGGGCACTGAGATACGGGCCCGACTCCTACGGGAGGCAGCAGTAGGG AATATTGGGCAATGGATGCAAGTCTGACCCAGCCATGCCGCGTGCCGGATGAAGGCCCTCAGGGTTGTAAACGGC…
151-37-1-270811-Ent AC-151-37-SH	Flavobacterium johnsoniae	90.05	Flavobacteriia	MicroSeq Single Stranded	Flavobacterium lindanitolerans	-	CGAGGGGTAGAKGGTGCTTGCATCCTTGAGACCGGCGCACGGGTGCGTAACGCGTATGCAACCTGCCTTCCACAGGGGAA TAGCCCAKAGAAWTTTGGATTAATGCCCCATGGCACACCGAGACGGCATCGTCTTGGTGTTAAWGTAACAACGGTGGAAG ATGGGCATGCGTCCCATTAGCTAGTTGGTAWGGTAACGGCTTACCAAGGCTATGATGGGTAGGGGTCCTGAGAGGGAGAT CCCCCACACTGGTACTGAGACACGGACCAGACTCCTACGGGAGGCAGCAGTGAGGAATATTGGTCAATGGTCGCAAGACT GAACCAGCCATGCCGCGTGCAGGATGACGGTCCTATGGATTGTAAACTGCTTTTGTACGGGAAGAAACACTCCTA…
040-37-1-010512-E AC-040-37-4-SH	Flavobacterium johnsoniae	91.04	Flavobacteriia	MicroSeq Single Stranded	Flavobacterium lindanitolerans	-	TAGCGGCAGGCCTAACACATGCAAGTCGAGGGGTAGAGGGTGCTTGCATCCTTGAGACCGGCGCACGGGTGCGTAACGCG TATGCAACCTGCCTTCCACAGGGGAATAGCCCAGAGAAATTTGGATTAATGCCCCATGGCACACCGAGACGGCATCGTCT TGGTGTTAAAGTAACAACGGTGGAAGATGGGCATGCGTCCCATTAGCTAGTTGGTAAGGTAACGGCTTACCAAGGCTATG ATGGGTAGGGGTCCTGAGAGGGAGATCCCCCACACTGGTACTGAGACACGGACCAGACTCCTACGGGAGGCAGCAGTGAG GAATATTGGTCAATGGTCGCAAGACTGAACCAGCCATGCCGCGTGCAGGATGACGGTCCTATGGATTGTAAACTG…
040-37-2-010512-E AC-040-37-5-SH	Flavobacterium johnsoniae	90.47	Flavobacteriia	MicroSeq Single Stranded	Flavobacterium lindanitolerans	-	GGATGAACGCTAGCGGCAGGCCTAACACATGCAAGTCGAGGGGTAGAGGGTGCTTGCATCCTTGAGACCGGCGCACGGGT GCGTAACGCGTATGCAACCTGCCTTCCACAGGGGAATAGCCCAGAGAAATTTGGATTAATGCCCCATGGCACACCGAGAC GGCATCGTCTTGGTGTTAAAGTAACAACGGTGGAAGATGGGCATGCGTCCCATTAGCTAGTTGGTAAGGTAACGGCTTAC CAAGGCTATGATGGGTAGGGGTCCTGAGAGGGAGATCCCCCACACTGGTACTGAGACACGGACCAGACTCCTACGGGAGG CAGCAGTGAGGAATATTGGTCAATGGTCGCAAGACTGAACCAGCCATGCCGCGTGCAGGAKGACGGTCCTAKGGA…
040-37-3-010512-E AC-040-37-6-SH	Flavobacterium johnsoniae	90.91	Flavobacteriia	MicroSeq Single Stranded	Flavobacterium lindanitolerans	-	AGCGGCAGGCCTAACACATGCAAGTCGAGGGGTAGAGGGTGCTTGCATCCTTGAGACCGGCGCACGGGTGCGTAACGCGT MTGCAACCTGCCTTCCACAGGGGAMTAGCCCAGAGAAMTTTGGATTAATGCCCCATGGCACACCGAGACGGCATCGTCTT GGTGTTAAAGTAACAACGGTGGAAGATGGGCATGCGTCCCATTAGCTAGTTGGTAAGGTAACGGCTTACCAAGGCTATGA TGGGTAGGGGTCCTGAGAGGGAGATCCCCCACACTGGTACTGAGACACGGACCAGACTCCTACGGGAGGCAGCAGTGAGG AATATTGGTCAATGGTCGCAAGACTGAACCAGCCATGCCGCGTGCAGGATGACGGTCCTATGGATTGTAAACTGC…
040-37-4-010512-E AC-040-37-7-SH	Flavobacterium johnsoniae	90.68	Flavobacteriia	MicroSeq Single Stranded	Flavobacterium lindanitolerans	-	TAGCGGCAGGCCTAACACATGCAAGTCGAGGGGTAGAGGGTGCTTGCATCCTTGAGACCGGCGCACGGGTGCGTAACGCG TATGCAACCTGCCTTCCACAGGGGAATAGCCCAGAGAAATTTGGATTAATGCCCCATGGCACACCGAGACGGCATCGTCT TGGTGTTAAAGTAACAACGGTGGAAGATGGGCATGCGTCCCATTAGCTAGTTGGTAAGGTAACGGCTTACCAAGGCTATG ATGGGTAGGGGTCCTGAGAGGGAGATCCCCCACACTGGTACTGAGACACGGACCAGACTCCTACGGGAGGCAGCAGTGAG GAATATTGGTCAATGGTCGCAAGACTGAACCAGCCATGCCGCGTGCAGGATGACGGTCCTATGGATTGTAAACTG…
040-37-7-010512-E AC-040-37-8-SH	Flavobacterium johnsoniae	91.15	Flavobacteriia	MicroSeq Single Stranded	Flavobacterium lindanitolerans	-	GGATGAACGCTAGCGGCAGGCCTAACACATGCAAGTCGAGGGGTAGAGGGTGCTTGCATCCTTGAGACCGGCGCACGGGT GCGTAACGCGTATGCAACCTGCCTTCCACAGGGGAATAGCCCAGAGAAATTTGGATTAATGCCCCATGGCACACCGAGAC GGCATCGTCTTGGTGTTAAAGTAACAACGGTGGAAGATGGGCATGCGTCCCATTAGCTAGTTGGTAAGGTAACGGCTTAC CAAGGCTATGATGGGTAGGGGTCCTGAGAGGGAGATCCCCCACACTGGTACTGAGACACGGACCAGACTCCTACGGGAGG CAGCAGTGAGGAATATTGGTCAATGGTCGCAAGACTGAACCAGCCATGCCGCGTGCAGGATGACGGTCCTATGGA…
060-37-1-030211 AC-060-37-LH	Hydrogenophaga taeniospiralis	99.05	Betaproteobacteria	MicroSeq Single Stranded	Hydrogenophaga sp. p3(2011)	-	GATTGAACGCTGGCGGCATGCTTTACACATGCAAGTCGAACGGTAACAGGCCGCAAGGTGCTGACGAGTGGCGAACGGGT GAGTAATGCATCGGAACGTGCCCAGTCGTGGGGGATAACGCAGCGAAAGTTGCGCTAATACCGCATACGATCTATGGATG AAAGCGGGGGACCGTAAGGCCTCGCGCGATTGGAGCGGCCGATGTCAGATTAGGTAGTTGGTGGGGTAAAGGCTCACCAA GCCGACGATCTGTAGCTGGTCTGAGAGGACGACCAGCCACACTGGGACTGAGACACGGCCCAGACTCCTACGGGAGGCAG CAGTGGGGAATTTTGGACAATGGGCGCAAGCCTGATCCAGCAATGCCGCGTGCAGGAAGAAGGCCTTCGGGTTGT…
033-37-2-140312-E AC-033-37-1-SH	Enterobacter cancerogenus	99.68	Gammaproteobacteria	MiroSeq Single Stranded	Klebsiella oxytoca	-	YACATGCAAGYCGAACGGTAGCACAGAGAGCTTGCTCTCGGGTGACGAGTGGCGGACGGGTGAGTAATGTCTGGGAAACT GCCTGATGGAGGGGGATAACTACTGGAAACGGTAGCTAATACCGCATAACGTCGCAAGACCAAAGAGGGGGACCTTCGGG CCTCTTGCCATCAGATGTGCCCAGATGGGATTAGCTAGTAGGTGGGGTAACGGCTCACCTAGGCGACGATCCCTAGCTGG TCTGAGAGGATGACCAGCCACACTGGAACTGAGACACGGTCCAGACTCCTACGGGAGGCAGCAGTGGGGAATATTGCACA ATGGGCGCAAGCCTGATGCAGCCATGCCGCGTGTATGAAGAAGGCCTTCGGGTTGTAAAGTACTTTCAGCGGGGA…
033-37-3-140312-E AC-033-37-2-SH	Enterobacter cancerogenus	99.66	Gammaproteobacteria	MiroSeq Single Stranded	Klebsiella oxytoca	-	GATTGAACGCTGGCGGCAGGCCTAACACATGCAAGTCGAACGGTAGCACAGAGAGCTTGCTCTCGGGTGACGAGTGGCGG ACGGGTGAGTAATGTCTGGGAAACTGCCTGATGGAGGGGGATAACTACTGGAAACGGTAGCTAATACCGCATAACGTCGC AAGACCAAAGAGGGGGACCTTCGGGCCTCTTGCCATCAGATGTGCCCAGATGGGATTAGCTAGTAGGTGGGGTAACGGCT CACCTAGGCGACGATCCCTAGCTGGTCTGAGAGGATGACCAGCCACACTGGAACTGAGACACGGTCCAGACTCCTACGGG AGGCAGCAGTGGGGAATATTGCACAATGGGCGCAAGCCTGATGCAGCCATGCCGCGTGTATGAAGAAGGCCTTCG…
033-37-5-140312-E AC-033-37-3-SH	Enterobacter cancerogenus	99.67	Gammaproteobacteria	MiroSeq Single Stranded	Klebsiella oxytoca	-	GATTGAACGCTGGCGGCAGGCCTAACACATGCAAGTCGAACGGTAGCACAGAGAGCTTGCTCTCGGGTGACGAGTGGCGG ACGGGTGAGTAATGTCTGGGAAACTGCCTGATGGAGGGGGATAACTACTGGAAACGGTAGCTAATACCGCATAACGTCGC AAGACCAAAGAGGGGGACCTTCGGGCCTCTTGCCATCAGATGTGCCCAGATGGGATTAGCTAGTAGGTGGGGTAACGGCT CACCTAGGCGACGATCCCTAGCTGGTCTGAGAGGATGACCAGCCACACTGGAACTGAGACACGGTCCAGACTCCTACGGG AGGCAGCAGTGGGGAATATTGCACAATGGGCGCAAGCCTGATGCAGCCATGCCGCGTGTATGAAGAAGGCCTTCG…
121-37-2-190711 AC-121-37-1-SH	Enterobacter cancerogenus	99.71	Gammaproteobacteria	MicroSeq Single Stranded	Klebsiella oxytoca	-	TCGAACGGTAGCACAGAGAGCTTGCTCTCGGGTGACGAGTGGCGGACGGGTGAGTAATGTCTGGGAAACTGCCTGATGGA GGGGGATAACTACTGGAAACGGTAGCTAATACCGCATAACGTCGCAAGACCAAAGAGGGGGACCTTCGGGCCTCTTGCCA TCAGATGTGCCCAGATGGGATTAGCTAGTAGGTGGGGTAACGGCTCACCTAGGCGACGATCCCTAGCTGGTCTGAGAGGA TGACCAGCCACACTGGAACTGAGACACGGTCCAGACTCCTACGGGAGGCAGCAGTGGGGAATATTGCACAATGGGCGCAA GCCTGATGCAGCCATGCCGCGTGTATGAAGAAGGCCTTCGGGTTGTAAAGTACTTTCAGCGGGGAGGAAGGCRAT…
261-37-1-260413 AC-261-37-LH	Aquabacterium parvum	92.74	Betaproteobacteria	MicroSeq Single Stranded	Limnobacter thiooxidans	-	TTGAACGCTGGCGGCATGCCTTACACATGCAAGTCGAACGGTAACAGGTCTTCGGATGCTGACGAGTGGCGAACGGGTGA GTAATACATCGGAACGTGCCCAGTAATGGGGGATAGCTCGGCGAAAGCCGGATTAATACCGCATACGCCCTGAGGGGGAA AGTGGGGGAYCGCAAGRCCTCACGTTATTGGAGCGGCCGATGGCTGATTAGCTAGTTGGTAGGGTAAAGGCCTACCAAGG CGACGATCAGTAGCTGGTCTGAGAGGACGATCAGCCACACTGGGACTGAGACACGGCCCAGACTCCTACGGGAGGCAGCA GTGGGGAATTTTGGACAATGGGGGAAACCCTGATCCAGCAATGCCGCGTGTGCGAAGAAGGCCTTCGGGTTGTAA…	NA
325-22-1-150613 AC-325-22-LH	Methylobacterium lusitanum, Methylobacterium rhodesianum	99.74	Alphaproteobacteria	MicroSeq Single Stranded	Methylobacterium lusitanum	-	GCTTAACACATGCAAGTCGAACGGGCTTCTTCGGAAGTCAGTGGCAGACGGGTGAGTAACACGTGGGAACGTGCCCTTCG GTTCGGAATAACTCAGGGAAACTTGAGCTAATACCGGATACGCCCTTTTGGGGAAAGGTTTACTGCCGAAGGATCGGCCC GCGTCTGATTAGCTTGTTGGTGGGGTAACGGCCTACCAAGGCGACGATCAGTAGCTGGTCTGAGAGGATGATCAGCCACA CTGGGACTGAGACACGGCCCAGACTCCTACGGGAGGCAGCAGTGGGGAATATTGGACAATGGGCGCAAGCCTGATCCAGC CATGCCGCGTGAGTGATGAAGGCCTTAGGGTTGTAAAGCTCTTTTGTCCGGGACGATAATGACGGTACCGGAAGA…
015-37-1-180110 AC-015-37-SH	Microbacterium aurum	100	Actinobacteria	MicroSeq Double Stranded	Microbacterium aurum	+	ATGAACGCTGGCGGCGTGCTTAACACATGCAAGTCGAACGGTGAAAGCGGAGCTTGCTCTGCTGGATCAGTGGCGAACGG GTGAGTAACACGTGAGCAATCTGCCCTTGACTCTGGGATAAGCGCTGGAAACGGCGTCTAATACCGGATACGAGCTGCGA AGGCATCTTCAGCAGCTGGAAAGAACTTCGGTCAAGGATGAGCTCGCGGCCTATCAGCTTGTTGGTGAGGTAACGGCTCA CCAAGGCGTCGACGGGTAGCCGGCCTGAGAGGGTGACCGGCCACACTGGGACTGAGACACGGCCCAGACTCCTACGGGAG GCAGCAGTGGGGAATATTGCACAATGGGCGCAAGCCTGATGCAGCAACGCCGCGTGAGGGACGACGGCCTTCGGG…
121-22-1-190711 AC-121-22-SH	Microbacterium liquefaciens Microbacterium maritypicum Microbacterium oxydans	99.99	Actinobacteria	MicroSeq Single Stranded	Microbacterium maritypicum	+	GKGMWTAACACATGCAAGTCGAACGGTGAACACGGAGCTTGCTCTGTGGGATCAGTGGCGAACGGGTGAGTAACACGTGA GCAACCTGCCCCTGACTCTGGGATAAGCGCTGGAAACGGCGTCTAATACTGGATATGTGACGTGACCGCATGGTCTGCGT CTGGAAAGAATTTCGGTTGGGGATGGGCTCGCGGCCTATCAGCTTGTTGGTGAGGTAATGGCTCACCAAGGCGTCGACGG GTAGCCGGCCTGAGAGGGTGACCGGCCACACTGGGACTGAGACACGGCCCAGACTCCTACGGGAGGCAGCAGTGGGGAAT ATTGCACAATGGGCGCAAGCCTGATGCAGCAACSCCGCGTGAGGGACGACGGCCTTCGGGTTGTAAACCTCTTTT…
302-22-1-041109 AC-302-22-SH	Microbacterium liquefaciens Microbacterium maritypicum Microbacterium oxydans	99.94	Actinobacteria	MicroSeq Double Stranded	Microbacterium maritypicum	+	GGCTCAGGATGAACGCKGGCGGCGTGCTTAACACATGCAAGTCGAACGGTGAACACGGAGCTTGCTCTGTGGGATCAGTG GCGAACGGGTGAGTAACACGTGAGCAACCTGCCCCTGACTCYGGGATAAGCGCTGGAAACGGCGTCTAATACTGGATATG TGACGTGACCGCATGGTCTGCGTCTGGAAAGAATTTCGGTTGGGGATGGGCTCGCGGCCTATCAGCTTGTTGGTGAGGTA ATGGCTCACCAAGGCGTCGACGGGTAGCCGGCCTGAGAGGGTGACCGGCCACACTGGGACTGAGACACGGCCCAGACTCC TACGGGAGGCAGCAGTGGGGAATATTGCACAATGGGCGCAAGCCTGATGCAGCAACGCCGCGTGAGGGACGACGG…
305-22-1-041109 AC-305-22-SH	Microbacterium liquefaciens Microbacterium maritypicum Microbacterium oxydans	99.96	Actinobacteria	MicroSeq Double Stranded	Microbacterium maritypicum	+	WYAMATGCAAGTCGAACGGTGAACACGGAGCTTGCTCTGTGGGATCAGTGGCGAACGGGTGAGTAACACGTGAGCAACCT GCCCCTGACTCTGGGATAAGCGCTGGAAACGGCGTCTAATACTGGATATGTGACGTGACCSCATGGTCTGCGTCTGGAAA GAATTTCGGTTGGGGATGGGCTCGCGGCCTATCAGCTTGTTGGTGAGGTAAWGGCTCACCAAGGCGTCGACGGGTAGCCG GCCTGAGAGGGTGACCGGCCACACTGGGACTGAGACACGGCCCAGACTCCTACGGGAGGCAGCAGTGGGGAATATTGCAC AATGGGCGCAAGCCTGATGCAGCAACGCCGCGTGAGGGACGACGGCCTTCGGGTTGTAAACCTCTTTTAGCAGGG…
338-22-2-150613 WSV-338-22 -1	Mycobacterium alvei	98.53	Actinobacteria	MicroSeq Single Stranded	Mycobacterium frederiksbergense	+	GGACGAACGCTGGCGGCGTGCTTAACACATGCAAGTCGAACGGAAAGGCCCTTCGGGGTACTCGAGTGGCGAACGGGTGA GTAACACGTGGGTGATCTGCCCTGCACTTTGGGATAAGCCTGGGAAACTGGGTCTAATACCGAATATGACCATGCGCCTC CTGGTGTGTGGTGGAAAGCTTTTGCGGTGTGGGATGGGCCCGCGGCCTATCAGCTTGTTGGTGGGGTAATGGCCTACCAA GGCGACGACGGGTAGCCGGCCTGAGAGGGTGACCGGCCACACTGGGACTGAGATACGGCCCAGACTCCTACGGGAGGCAG CAGTGGGGAATATTGCACAATGGGCGCAAGCCTGATGCAGCGACGCCGCGTGAGGGATGACGGCCTTCGGGTTGT…
265-22-4-210710 WS-265-22-1	Mycobacterium fortuitum acetamidolyticum Mycobacterium fortuitum fortuitum Mycobacterium mucogenicum	99.82	Actinobacteria	MicroSeq Single Stranded	Mycobacterium sacrum	+	TCGAACGGAAAGGCCCTTCGGGGTACTCGAGTGGCGAACGGGTGAGTAACACGTGGGTGATCTGCCCTGCACTTTGGGAT AAGCCTGGGAAACTGGGTCTAATACCGAATAKGACCAYGCGCYTCMTGGTGTGTGGTGGAAAGCTTTTGCGGTGTGGGAT GGGCCCGCGGCCTATCAGCTTGTTGGTGGGGTAATGGCCTACCAAGGCGACGACGGGTAGCCGGCCTGAGAGGGTGACCG GCCACACTGGGACTGAGATACGGCCCAGACTCCTACGGGAGGCAGCAGTGGGGAATATTGCACAATGGGCGCAAGCCTGA TGCAGCGACGCCGCGTGAGGGATGACGGCCTTCGGGTTGTAAACCTCTTTCARYASRGACGAAGCGCAAGTGACG…
245-37-1-120710 AC-245-37-1-SH	Neisseria flavenescens	99.88	Betaproteobacteria	MicroSeq Single Stranded	Neisseria subflava	-	CGGCAGCACAGAGAAGCTTGCTTCTTGGGTGGCGAGTGGCGAACGGGTGAGTAATATATCGGAACGTACCGAGTAATGGG GGATAACTAATCGAAAGATTAGCTAATACCGCATATTCTCTGAGGAGGAAAGCAGGGGACCTTCGGGCCTTGCGTTATTC GAGCGGCCGATATCTGATTAGCTAGTTGGTGGGGTAAAGGCCTACCAAGGCGACGATCAGTAGCGGGTCTGAGAGGATGA TCCGCCACACTGGGACTGAGACACGGCCCAGACTCCTACGGGAGGCAGCAGTGGGGAATTTTGGACAATGGGCGCAAGCC TGATCCAGCCATGCCGCGTGTCTGAAGAAGGCCTTCGGGTTGTAAAGGACTTTTGTCAGGGAAGAAAAGGCTGTT…
033-37-1-140312-E AC-033-37-4-SH	Ochrobactrum anthropi	100	Alphaproteobacteria	MicroSeq Single Stranded	Ochrobactrum anthropi	-	GAACGAACGCTGGCGGCAGGCTTAACACATGCAAGTCGAGCGCCCCGCAAGGGGAGCGGCAGACGGGTGAGTAACGCGTG GGAACGTACCTTTTGCTACGGAATAACTCAGGGAAACTTGTGCTAATACCGTATGTGCCCTTCGGGGGAAAGATTTATCG GCAAAGGATCGGCCCGCGTTGGATTAGCTAGTTGGTGAGGTAAAGGCTCACCAAGGCGACGATCCATAGCTGGTCTGAGA GGATGATCAGCCACACTGGGACTGAGACACGGCCCAGACTCCTACGGGAGGCAGCAGTGGGGAATATTGGACAATGGGCG CAAGCCTGATCCAGCCATGCCGCGTGAGTGATGAAGGCCCTAGGGTTGTAAAGCTCTTTCACCGGTGAAGATAAT…
033-37-1-180210-1 AC-033-37-5-LH	Paenibacillus pabuli	99.47	Bacilli	MicroSeq Single Stranded	Paenibacillus taichungensis	+	GACGAACGCTGGCGGCATGCCTAATACATGCAAGTCGAGCGGASTTGAARRRAAGCTTGCTTYTYYGATGGTTAGCGGCG GACGGGTGAGTAACACGTAGGCAACCTGCCCTCAAGYTTGGGACAACTACCGGAAACGGTAGCTAATACCGAATAGTTGT TTTCTTCKCCTGAAGRAAACTGGAAAGACGGAGCAATCTGTCACTTGGGGATGGGCCTGCGGCGCATTAGCTAGTTGGTG GGGTAACGGCTCACCAAGGCGACGATGCGTAGCCGACCTGAGAGGGTGATCGGCCACACTGGGACTGAGACACGGCCCAG ACTCCTACGGGAGGCAGCAGTAGGGAATCTTCCGCAATGGGCGAAAGCCTGACGGAGCAATGCCGCGTGAGTGAT…
233-37-1-280610 AC-233-37-SH	Caulobacter vibrioides	95.26	Alphaproteobacteria	MicroSeq Single Stranded	Phenylobacterium immobile	-	CGAACGGCTCTTCGGAGCAGTGGCGGACGGGTGAGTAACGCGTGGGAACGTGCCCTTTGGTTCGGAACAACACAGGGAAA CTTGTGCTAATACCGGATGAGCCCTTCGGGGGAAAGATTTATCGCCATTGGAGCGGCCCGCGTTGGATTAGGTAGTTGGT GGGGTAAAGGCCCACCAAGCCGACGATCCATAGCTGGTCTGAGAGGATGATCAGCCACACTGGGACTGAGACACGGCCCA GACTCCTACGGGAGGCAGCAGTGGGGAATCTTGCGCAATGGGCGAAAGCCTGACGCAGCCATGCCGCGTGAATGATGAAG GTCTTAGGATTGTAAAATTCTTTCACCGGGGAAGATAATGACGGTACCCGGAGAAGAAGCCCCGGCTAACTTCGT
121-37-3-250711 AC-121-37-2-SH	Sphingopyxis alaskensis	95.01	Alphaproteobacteria	MicroSeq Single Stranded	Porphyrobacter cryptus	-	ACACATGCAAGTCGAACGATCCCTTCGGGGATAGTGGCGCACGGGTGCGTAACGCGTGGGAACCTGCCCTTAGGTTCGGA ATAACTCAGAGAAATTTGAGCTAATACCGGATAATGTCTTCGGACCAAAGATTTATCGCCTTTGGATGGGCCCGCGTTGG ATTAGCTAGTTGGTGGGGTAAAGGCCTACCAAGGCGACGATCCATAGCTGGTCTGAGAGGATGATCAGCCACACTGGGAC TGAGACACGGCCCAGACTCCTACGGGAGGCAGCAGTGGGGAATATTGGACAATGGGCGAAAGCCTGATCCAGCAATGCCG CGTGAGTGATGAAGGCCTTAGGGTTGTAAAGCTCTTTTACCCGGGATGATAATGACAGTACCGGGAGAATAAGCC…
019-37-1-190111 AC-019-37-LH	Sphingopyxis alaskensis	95.73	Alphaproteobacteria	MicroSeq Double Stranded	Porphyrobacter donghaensis	-	GAACGAACGCTGGCGGCATGCCTAACACATGCAAGTCGAACGAGACCTTCGGGTCTAGTGGCGCACGGGTGCGTAACGCG TGGGAACCTGCCTTTAGGTTCGGAATAACTCAGAGAAATTTGAGCTAATACCGGATAATGTCTTCGGACCAAAGATTTAT CGCCTTTAGATGGGCCCGCGTTGGATTAGCTAGTTGGTGGGGTAAAGGCCTACCAAGGCGACGATCCATAGCTGGTCTGA GAGGATGATCAGCCACACTGGGACTGAGACACGGCCCAGACTCCTACGGGAGGCAGCAGTGGGGAATATTGGACAATGGG CGAAAGCCTGATCCAGCAATGCCGCGTGAGTGATGAAGGCCTTAGGGTTGTAAAGCTCTTTTACCCGAGATGATA…
086-37-1-190410 AC-086-37-SH	Sphingopyxis alaskensis	95.3	Alphaproteobacteria	MicroSeq Double Stranded	Porphyrobacter donghaensis	-	GRACGAACGCTGGCSGCATGCCTAACACATGCAAGTCGAACGAGACCTTCGGGTCTAGTGGCGCACGGGTGCGTAACGCG TGGGAACCTGCCTTTAGGTTCGGAATAACTCAGAGAAATTTGAGCTAATACCGGATAATGTCTTCGGACCAAAGATTTAT CGCCTTTAGATGGGCCCGCGTTGGATTAGCTAGTTGGTGGGGTAAAGGCCTACCAAGGCGACGATCCATAGCTGGTCTGA GAGGATGATCAGCCACACTGGGACTGAGACACGGCCCAGACTCCTACGGGAGGCAGCAGTGGGGAATATTGGACAATGGG CGAAAGCCTGATCCAGCAATGCCGCGTGAGTGATGAAGGCCTTAGGGTTGTAAAGCTCTTTTACCCGAGATGATA…
139-37-3-310510 AC-139-37-1-SH	Sphingopyxis alaskensis	95.48	Alphaproteobacteria	MicroSeq Double Stranded	Porphyrobacter donghaensis	-	CGAACGCTGGCGGCATGCCTAACACATGCAAGTCGAACGAGACCTTCGGGTCTAGTGGCGCACGGGTGCGTAACGCGTGG GAACCTGCCTTTAGGTTCGGAATAACTCAGAGAAATTTGAGCTAATACCGGATAATGTCTTCGGACCAAAGATTTATCGC CTTTAGATGGGCCCGCGTTGGATTAGCTAGTTGGTGGGGTAAAGGCCTACCAAGGCGACGATCCATAGCTGGTCTGAGAG GATGATCAGCCACACTGGGACTGAGACACGGCCCAGACTCCTACGGGAGGCAGCAGTGGGGAATATTGGACAATGGGCGA AAGCCTGATCCAGCAATGCCGCGTGAGTGATGAAGGCCTTAGGGTTGTAAAGCTCTTTTACCCGAGATGATAATG…
389-37-1-111110-1 WSV-389-37	Sphingopyxis alaskensis	96.49	Alphaproteobacteria	MicroSeq Single Stranded	Porphyrobacter neustonensis	-	GAACGAACGCTGGCGGCATGCCTAACACATGCAAGTCGAACGAGACCTTCGGGTCTAGTGGCGCACGGGTGCGTAACGCG TGGGAACCTGCCTTTAGGTTCGGAATAACTCAGAGAAATTTGAGCTAATACCGGATAATGTCTTCGGACCAAAGATTTAT CGCCTTTAGATGGGCCCGCGTAAGATTAGCTAGTTGGTGGGGTAAAGGCCTACCAAGGCGACGATCTTTAGCTGGTCTGA GAGGATGATCAGCCACACTGGGACTGAGACACGGCCCAGACTCCTACGGGAGGCAGCAGTGGGGAATATTGGACAATGGG CGAAAGCCTGATCCAGCAATGCCGCGTGAGTGATGAAGGCCTTAGGGTTGTAAAGCTCTTTTACCCGAGATGATA…
020-37-1-180111-1 AC-020-37-LH	Sphingopyxis alaskensis	95.4	Alphaproteobacteria	MicroSeq Single Stranded	Porphyrobacter sp. KACHI14	-	GMYTAACACATGCAAGTCGAACGAGACCTTCGGGTCTAGTGGCGCACGGGTGCGTAACGCGTGGGAACCTGCCTTTAGGT TCGGAATAACTCAGAGAAATTTGAGCTAATACCGGATAATGTCTTCGGACCAAAGATTTATCGCCTTTAGATGGGCCCGC GTTGGATTAGCTAGTTGGTGGGGTAAAGGCCTACCAAGGCGACGATCCATAGCTGGTCTGAGAGGATGATCAGCCACACT GGGACTGAGACACGGCCCAGACTCCTACGGGAGGCAGCAGTGGGGAATATTGGACAATGGGCGAAAGCCTGATCCAGCAA TGCCGCGTGAGTGATGAAGGCCTTAGGGTTGTAAAGCTCTTTTACCCGAGATGATAATGACAGTATCGGGAGAAT…
011-22-1-160111 AC-011-22-LH	Sphingopyxis alaskensis	95.61	Alphaproteobacteria	MicroSeq Double Stranded	Porphyrobacter sp. KK351	-	GAACGAACGCTGGCGGCATGCCTAACACATGCAAGTCGAACGAGACCTTCGGGTCTAGTGGCGCACGGGTGCGTAACGCG TGGGAACCTGCCTTTAGGTTCGGAATAACTCAGAGAAATTTGAGCTAATACCGGATAATGTCTTCGGACCAAAGATTTAT CGCCTTTAGATGGGCCCGCGTTGGATTAGCTAGTTGGTGGGGTAAAGGCCTACCAAGGCGACGATCCATAGCTGGTCTGA GAGGATGATCAGCCACACTGGGACTGAGACACGGCCCAGACTCCTACGGGAGGCAGCAGTGGGGAATATTGGACAATGGG CGAAAGCCTGATCCAGCAATGCCGCGTGAGTGATGAAGGCCTTAGGGTTGTAAAGCTCTTTTACCCGAGATGATA…
111-37-1-060511 AC-111-37-LH	Pseudomonas aeruginosa	99.99	Gammaproteobacteria	MicroSeq Single Stranded	Pseudomonas aeruginosa	-	TGAACGCTGGCGGCAGGCCTAACACATGCAAGTCGAGCGGATGAAGGGAGCTTGCTCCTGGATTCAGCGGCGGACGGGTG AGTAATGCCTAGGAATCTGCCTGGTAGTGGGGGATAACGTCCGGAAACGGGCGCTAATACCGCATACGTCCTGAGGGAGA AAGTGGGGGATCTTCGGACCTCACGCTATCAGATGAGCCTAGGTCGGATTAGCTAGTTGGTGGGGTAAAGGCCTACCAAG GCGACGATCCGTAACTGGTCTGAGAGGATGATCAGTCACACTGGAACTGAGACACGGTCCAGACTCCTACGGGAGGCAGC AGTGGGGAATATTGGACAATGGGCGAAAGCCTGATCCAGCCATGCCGCGTGTGTGAAGAAGGTCTTCGGATTGTA…
117-37-1-220313 AC-117-37-1-LH	Pseudomonas alcaligenes	99.68	Gammaproteobacteria	MicroSeq Single Stranded	Pseudomonas alcaligenes	-	TAACWCATGCAAGTCGAGCGGATGAGTGGAGCTTGCTCCATGATTCAGCGGCGGACGGGTGAGTAATGCCTAGGAATCTG CCTGGTAGTGGGGGRCAACGTTTCGAAAGGAACGCTAATACCGCATACGTCCTACGGGAGAAAGCAGGGGACCTTCGGGC CTTGCGCTATCAGATGAGCCTAGGTCGGATTAGCTAGTAGGTGAGGTAAAGGCTCACCTAGGCGACGATCCGTAACTGGT CTGAGAGGATGATCAGTCACACTGGAACTGAGACACGGTCCAGACTCCTACGGGAGGCAGCAGTGGGGAATATTGGACAA TGGGCGAAAGCCTGATCCAGCCATGCCSCGTGTGTGAARAAGGKCTTCGGATTGTAAAGCACTTTAAGTTGGGRG…
127-37-1-240510-1 AC-117-37-2-SH	Pseudomonas alcaligenes	99.78	Gammaproteobacteria	MicroSeq Single Stranded	Pseudomonas alcaligenes	-	TTGAACGCTGGCGGCAGGCCTAACACATGCAAGTCGAGCGGATGAGTGGAGCTTGCTCCATGATTCAGCGGCGGACGGGT GAGTAATGCCTAGGAATCTGCCTGGTAGTGGGGGRCAACGTTTCGAAAGGAACGCTAATACCGCATACGTCCTACGGGAG AAAGCAGGGGACCTTCGGGCCTTGCGCTATCAGATGAGCCTAGGTCGGATTAGCTAGTAGGTGAGGTAAAGGCTCACCTA GGCGACGATCCGTAACTGGTCTGAGAGGATGATCAGTCACACTGGAACTGAGACACGGTCCAGACTCCTACGGGAGGCAG CAGTGGGGAATATTGGACAATGGGCGAAAGCCTGATCCAGCCATGCCGCGTGTGTGAAGAAGGTCTTCGGATTGT…
024-22-1-270110-1 AC-024-22-1-LH	Pseudomonas fluorescens	99.96	Gammaproteobacteria	MicroSeq Single Stranded	Pseudomonas fluorescens	-	AACGCTGGCGGCAGGCCTAACACATGCAAGTCGAGCGGTAGAGAGAAGCTTGCTTCTCTTGAGAGCGGCGGACGGGTGAG TAATGCCTRGGAATCTGCCTGGTAGTGGGGGATAACGTTCGGAAACGGACGCTAATACCGCATACGTCCTACGGGAGAAA GCAGGGGACCTTCGGGCCTTGCGCTATCAGATGAGCCTAGGTCGGATTAGCTAGTTGGTGAGGTAATGGCTCACCAAGGC GACGATCCGTAACTGGTCTGAGAGGATGATCAGTCACACTGGAACTGAGACACGGTCCAGACTCCTACGGGAGGCAGCAG TGGGGAATATTGGACAATGGGCGAAAGCCTGATCCAGCCATGCCGCGTGTGTGAAGAAGGTCTTCGGATTGTAAA…
024-22-2-270110-1 AC-024-22-2-LH	Pseudomonas fluorescens	100	Gammaproteobacteria	MicroSeq Single Stranded	Pseudomonas fluorescens	-	TTGAACGCTGGCGGCAGGCCTAACACATGCAAGTCGAGCGGTAGAGAGAAGCTTGCTTCTCTTGAGAGCGGCGGACGGGT GAGTAATGCCTAGGAATCTGCCTGGTAGTGGGGGATAACGTTCGGAAACGGACGCTAATACCGCATACGTCCTACGGGAG AAAGCAGGGGACCTTCGGGCCTTGCGCTATCAGATGAGCCTAGGTCGGATTAGCTAGTTGGTGAGGTAATGGCTCACCAA GGCGACGATCCGTAACTGGTCTGAGAGGATGATCAGTCACACTGGAACTGAGACACGGTCCAGACTCCTACGGGAGGCAG CAGTGGGGAATATTGGACAATGGGCGAAAGCCTGATCCAGCCATGCCGCGTGTGTGAAGAAGGTCTTCGGATTGT…
01-CX-22-3-080710-12 WS-01-CX-22-1	Pseudomonas mucidolens, Pseudomonas synxantha	100,	Gammaproteobacteria	MicroSeq Single Stranded	Pseudomonas gessardii	-	GAGAGAAGCTTGCTTCTCTTGAGAGCGGCGGACGGGTGAGTAATGCCTAGGAATCTGCCTGGTAGTGGGGGATAACGTTC GGAAACGGACGCTAATACCGCATACGTCCTACGGGAGAAAGCAGGGGACCTTCGGGCCTTGCGCTATCAGATGAGCCTAG GTCGGATTAGCTAGTTGGTGGGGTAATGGCTCACCAAGGCGACGATCCGTAACTGGTCTGAGAGGATGATCAGTCACACT GGAACTGAGACACGGTCCAGACTCCTACGGGAGGCAGCAGTGGGGAATATTGGACAATGGGCGAAAGCCTGATCCAGCCA TGCCGCGTGTGTGAAGAAGGTCTTCGGATTGTAAAGCACTTTAAGTTGGGAGGAAGGGTTGTAGATTAATACTCT…
01-CX-22-4-080710-12 WS-01-CX-22-2	Pseudomonas mucidolens, Pseudomonas synxantha	100	Gammaproteobacteria	MicroSeq Single Stranded	Pseudomonas gessardii	-	ATTGAACGCTGGCGGCAGGCCTAACACATGCAAGTCGAGCGGTAGAGAGAAGCTTGCTTCTCTTGAGAGCGGCGGACGGG TGAGTAATGCCTAGGAATCTGCCTGGTAGTGGGGGATAACGTTCGGAAACGGACGCTAATACCGCATACGTCCTACGGGA GAAAGCAGGGGACCTTCGGGCCTTGCGCTATCAGATGAGCCTAGGTCGGATTAGCTAGTTGGTGGGGTAATGGCTCACCA AGGCGACGATCCGTAACTGGTCTGAGAGGATGATCAGTCACACTGGAACTGAGACACGGTCCAGACTCCTACGGGAGGCA GCAGTGGGGAATATTGGACAATGGGCGAAAGCCTGATCCAGCCATGCCGCGTGTGTGAAGAAGGTCTTCGGATTG…
025-22-1-270110-1 AC-025-22-LH	Pseudomonas mucidolens	100	Gammaproteobacteria	MicroSeq Single Stranded	Pseudomonas gessardii	-	GAGAGAAGCTTGCTTCTCTTGAGAGCGGCGGACGGGTGAGTAATGCCTAGGAATCTGCCTGGTAGTGGGGGATAACGTTC GGAAACGGACGCTAATACCGCATACGTCCTACGGGAGAAAGCAGGGGACCTTCGGGCCTTGCGCTATCAGATGAGCCTAG GTCGGATTAGCTAGTTGGTGGGGTAATGGCTCACCAAGGCGACGATCCGTAACTGGTCTGAGAGGATGATCAGTCACACT GGAACTGAGACACGGTCCAGACTCCTACGGGAGGCAGCAGTGGGGAATATTGGACAATGGGCGAAAGCCTGATCCAGCCA TGCCGCGTGTGTGAAGAAGGTCTTCGGATTGTAAAGCACTTTAAGTTGGGAGGAAGGGTTGTAGATTAATACTCT…
121-37-4-190711 AC-121-37-3-SH	Pseudomonas fluorescens	100	Gammaproteobacteria	MicroSeq	Pseudomonas gessardii	-	AACACATGCAAGTCGAGCGGTAGAGAGAAGCTTGCTTCTCTTGAGAGCGGCGGACGGGTGAGTAATGCCTAGGAATCTGC CTGGTAGTGGGGGATAACGTTCGGAAACGGACGCTAATACCGCATACGTCCTACGGGAGAAAGCAGGGGACCTTCGGGCC TTGCGCTATCAGATGAGCCTAGGTCGGATTAGCTAGTTGGTGAGGTAATGGCTCACCAAGGCGACGATCCGTAACTGGTC TGAGAGGATGATCAGTCACACTGGAACTGAGACACGGTCCAGACTCCTACGGGAGGCAGCAGTGGGGAATATTGGACAAT GGGCGAAAGCCTGATCCAGCCATGCCGCGTGTGTGAAGAAGGTCTTCGGATTGTAAAGCACTTTAAGTTGGGAGG…
165-22-2-070610~1 WS-165-22-1	Pseudomonas mucidolens, Pseudomonas synxantha	100	Gammaproteobacteria	MicroSeq	Pseudomonas gessardii	-	TTGAACGCTGGCGGCAGGCCTAACACATGCAAGTCGAGCGGTAGAGAGAAGCTTGCTTCTCTTGAGAGCGGCGGACGGAGTAATGCCTAGGAATCTGCCTGGTAGTGGGGGATAACGTTCGGAAACGGACGCTAATACCGCATACGTCCTACGGGAG AAAGCAGGGGACCTTCGGGCCTTGCGCTATCAGATGAGCCTAGGTCGGATTAGCTAGTTGGTGGGGTAATGGCTCACCAA GGCGACGATCCGTAACTGGTCTGAGAGGATGATCAGTCACACTGGAACTGAGACACGGTCCAGACTCCTACGGGAGGCAG CAGTGGGGAATATTGGACAATGGGCGAAAGCCTGATCCAGCCATGCCGCGTGTGTGAAGAAGGTCTTCGGATTGTAAAG…
267-22-3-210710 WSV-267-22	Pseudomonas fluorescens	99.95	Gammaproteobacteria	MicroSeq Single Stranded	Pseudomonas gessardii	-	CACATGCAAGTCGAGCGGTAGAGAGAAGCTTGCTTCTCTTGAGAGCGGCGGACGGGTGAGTAATGCCTRGGAATCTGCCT GGTAGTGGGGGATAACGTTCGGAAACGGACGCTAATACCGCATACGTCCTACGGGAGAAAGCAGGGGACCTTCGGGCCTT GCGCTATCAGATGAGCCTAGGTCGGATTAGCTAGTTGGTGAGGTAATGGCTCACCAAGGCGACGATCCGTAACTGGTCTG AGAGGATGATCAGTCACACTGGAACTGAGACACGGTCCAGACTCCTACGGGAGGCAGCAGTGGGGAATATTGGACAATGG GCGAAAGCCTGATCCAGCCATGCCGCGTGTGTGAAGAAGGTCTTCGGATTGTAAAGCACTTTAAGTTGGGAGGAA…
060-22-1-040211 AC-060-22-LH	Pelomonas saccharophila	99.44	Betaproteobacteria	MicroSeq Single Stranded	Pseudomonas saccharophila	-	KGCGGCATGCCTTACACATGCAAGTCGAACGGTAACAGGTTAAGCTGACGAGTGGCGAACGGGTGAGTAATGTATCGGAA CGTGCCCAGTCGTGGGGGATAACTGCTCGAAAGAGCAGCTAATACCGCATACGACCTGAGGGTGAAAGCGGGGGATCGCA AGACCTCGCGCGATTGGAGCGGCCGATATCAGATTAGGTAGTTGGTGGGGTAAAGGCTCACCAAGCCAACGATCTGTAGC TGGTCTGAGAGGACGACCAGCCACACTGGGACTGAGACACGGCCCAGACTCCTACGGGAGGCAGCAGTGGGGAATTTTGG ACAATGGGCGCAAGCCTGATCCAGCCATGCCGCGTGCGGGAAGAAGGCCTTCGGGTTGTAAACCGCTTTTGTCAG…
065-22-1-080309 AC-065-22-SH	Pseudomonas syringae	100	Gammaproteobacteria	MicroSeq Double Stranded	Pseudomonas syringae	-	ATTGAACGCTGGCGGCAGGCCTAACACATGCAAGTCGAGCGGCAGCACGGGTACTTGTACCTGGTGGCGAGCGGCGGACG GGTGAGTAATGCCTAGGAATCTGCCTGGTAGTGGGGGATAACGCTCGGAAACGGACGCTAATACCGCATACGTCCTACGG GAGAAAGCAGGGGACCTTCGGGCCTTGCGCTATCAGATGAGCCTAGGTCGGATTAGCTAGTTGGTGAGGTAATGGCTCAC CAAGGCGACGATCCGTAACTGGTCTGAGAGGATGATCAGTCACACTGGAACTGAGACACGGTCCAGACTCCTACGGGAGG CAGCAGTGGGGAATATTGGACAATGGGCGAAAGCCTGATCCAGCCATGCCGCGTGTGTGAAGAAGGTCTTCGGAT…
040-37-5-010512-E AC-040-37-9-SH	Pseudomonas boreopolis	95.73	Gammaproteobacteria	MicroSeq Single Stranded	Pseudoxanthomonas mexicana	-	GTAGGCCTWACACATGCAAGTCGAACGGCAGCACAGGAGAGCTTGCTCTCTGGGTGGCGAGTGGCGGACGGGTGAGGAAT ACATCGGAATCTACCTTTTCGTGGGGGATAACGTAGGGAAACTTACGCTAATACCGCATACGACCTACGGGTGAAAGTGG GGGACCGCAAGGCCTCACGCGATTAGATGAGCCGATGTCCGATTAGCTAGTTGGCGGGGTAATGGCCCACCAAGGCGACG ATCGGTAGCTGGTCTGAGAGGATGATCAGCCACACTGGAACTGAGACACGGTCCAGACTCCTACGGGAGGCAGCAGTGGG GAATATTGGACAATGGGCGCAAGCCTGATCCAGCCATACCGCGTGGGTGAAGAAGGCCTTCGGGTTGTAAAGCCC…
081-37-2-150410-1 AC-081-37-SH	Stenotrophomonas maltophilia	95.18	Gammaproteobacteria	MicroSeq Single Stranded	Pseudoxanthomonas mexicana	-	GTGAACGCTGGCGGTAGGCCTAACACATGCAAGTCGAACGGCAGCACAGGAGAGCTTGCTCTCTGGGTGGCGAGTGGCGG ACGGGTGAGGAATACATCGGAATCTACCTTTTCGTGGGGGATAACGTAGGGAAACTTACGCTAATACCGCATACGACCTA CGGGTGAAAGTGGGGGACCGCAAGGCCTCACGCGATTAGATGAGCCGATGTCCGATTAGCTAGTTGGCGGGGTAATGGCC CACCAAGGCGACGATCGGTAGCTGGTCTGAGAGGATGATCAGCCACACTGGAACTGAGACACGGTCCAGACTCCTACGGG AGGCAGCAGTGGGGAATATTGGACAATGGGCGCAAGCCTGATCCAGCCATACCGCGTGGGTGAAGAAGGCCTTCG…
140-37-3-310510-1 AC-140-37-2-SH	Pseudomonas boreopolis	95.93	Gammaproteobacteria	MicroSeq Single Stranded	Pseudoxanthomonas mexicana	-	CTAACACATGCAAGTCGAACGGCAGCACAGGAGAGCTTGCTCTCTGGGTGGCGAGTGGCGGACGGGTGAGGAATACATCG GAATCTACCTTTTCGTGGGGGATAACGTAGGGAAACTTACGCTAATACCGCATACGACCTACGGGTGAAAGTGGGGGACC GCAAGGCCTCACGCGATTAGATGAGCCGATGTCCGATTAGCTAGTTGGCGGGGTAATGGCCCACCAAGGCGACGATCGGT AGCTGGTCTGAGAGGATGATCAGCCACACTGGAACTGAGACACGGTCCAGACTCCTACGGGAGGCAGCAGTGGGGAATAT TGGACAATGGGCGCAAGCCTGATCCAGCCATACCGCGTGGGTGAAGAAGGCCTTCGGGTTGTAAAGCCCTTTTGT…
145-37-1-300811 AC-145-37-SH	Pseudomonas boreopolis	95.04	Gammaproteobacteria	MicroSeq Single Stranded	Pseudoxanthomonas mexicana	-	TCGAACGGCAGCACAGGAGAGCTTGCTCTCTGGGTGGCGAGTGGCGGACGGGTGAGGAATACATCGGAATCTACCTTTTC GTGGGGGATAACGTAGGGAAACTTACGCTAATACCGCATACGACCTACGGGTGAAAGTGGGGGACCGCAAGGCCTCACGC GATTAGATGAGCCGATGTCCGATTAGYTAGTTGGCGGGGTAATGGCCCACCAAGGCGACGATCGGTAGCTGGTCTGAGAG GATGATCAGCCACACTGGAACTGAGACACGGTCCAKACTCCTACGGGAGGCAGCAGTGGGGAATATTGGACAATGGGCGC AAGCCTGATCCAGCCATACCGCGTGGGTGAAGAAGGCCTTCGGGTTGTAAAGCCCTTTTGTTGGGAAAGAAATCC…
150-37-1-300811 AC-150-37-SH	Pseudomonas boreopolis	95.45	Gammaproteobacteria	MicroSeq Single Stranded	Pseudoxanthomonas mexicana	-	AAACTTACGCTAATACCGCATACGACCTACGGGTGAAAGTGGGGGACCGCAAGGCCTCACGCGATTAGATGAGCCGATGT CCGATTAGCTAGTTGGCGGGGTAATGGCCCACCAAGGCGACGATCGGWARCTGGTCTGAGAGGATGATCAGCCACACTGG AACTGAGACACGGTCCAGACTCCTACGGGAGGCAGCAGTGGGGAATATTGGACAATGGGCGCAAGCCTGATCCAGCCATA CCGCGTGGGTGAAGAAGGCCTTCGGGTTGTAAAGCCCTTTTGTTGGGAAAGAAATCCTATCGGTTAATAACCGGTGGGGA TGACGGTACCCAAAGAATAAGCA
219-37-1-280610 AC-219-37-SH	Pseudomonas boreopolis	97.38	Gammaproteobacteria	MicroSeq Single Stranded	Pseudoxanthomonas mexicana	-	GGCCTAACACATGCAAGTCGAACGGCAGCACAGGAGAGCTTGCTCTCTGGGTGGMGAGTGGCGGACGGGTGAGGAATACA TCGGAATCTACCTTTTCGTGGGGGATAACGTAGGGAAACTTACGCTAATACCGCATACGACCTACGGGTGAAAGTGGGGG ACCGCAAGGCCTCACGCGATTAGATGAGCCGATGTCCGATTAGCTAGTTGGCGGGGTAATGGCCCACCAAGGCGACGATC GGTAGCTGGTCTGAGAGGATGATCAGCCACACTGGAACTGAGACACGGTCCAGACTCCTACGGGAGGCAGCAGTGGGGAA TATTGGACAATGGGCGCAAGCCTGATCCAGCCATACCGCGTGGGTGAAGAAGGCCTTCGGG
249-37-2-120710 AC-249-37-SH	Pseudomonas boreopolis	95.35	Gammaproteobacteria	MicroSeq Single Stranded	Pseudoxanthomonas mexicana	-	GTGAACGCTGGCGGTAGGCCTAACACATGCAAGTCGAACGGCAGCACAGGAGAGCTTGCTCTCTGGGTGGCGAGTGGCGG ACGGGTGAGGAATACATCGGAATCTACCTTTTCGTGGGGGATAACGTAGGGAAACTTACGCTAATACCGCATACGACCTA CGGGTGAAAGTGGGGGACCGCAAGGCCTCACGCGATTAGATGAGCCGATGTCCGATTAGCTAGTTGGCGGGGTAATGGCC CACCAAGGCGACGATCGGTAGCTGGTCTGAGAGGATGATCAGCCACACTGGAACTGAGACACGGTCCAGACTCCTACGGG AGGCAGCAGTGGGGAATATTGGACAATGGGCGCAAGCCTGATCCAGCCATACCGCGTGGGTGAAGAAGGCCTTCG…
314-37-2-100910-1 AC-314-37-LH	Pseudomonas boreopolis	95.58	Gammaproteobacteria	MicroSeq Single Stranded	Pseudoxanthomonas mexicana	-	GAACGCTGGCGGTAGGCCTAACACATGCAAGTCGAACGGCAGCACAGGAGAGCTTGCTCTCTGGGTGGCGAGTGGCGGAC GGGTGAGGAATACATCGGAATCTACCTTTTCGTGGGGGATAACGTAGGGAAACTTACGCTAATACCGCATACGACCTACG GGTGAAAGTGGGGGACCGCAAGGCCTCACGCGATTAGATGAGCCGATGTCCGATTAGCTAGTTGGCGGGGTAATGGCCCA CCAAGGCGACGATCGGTAGCTGGTCTGAGAGGATGATCAGCCACACTGGAACTGAGACACGGTCCAGACTCCTACGGGAG GCAGCAGTGGGGAATATTGGACAATGGGCGCAAGCCTGATCCAGCCATACCGCGTGGGTGAAGAAGGCCTTCGGG…
348-22-2-200910-1 AC-348-22-LH	Pseudomonas boreopolis	95.82	Gammaproteobacteria	MicroSeq Single Stranded	Pseudoxanthomonas mexicana	-	TAACACATGCAAGTCGAACGGCAGCACAGGAGAGCTTGCTCTCTGGGTGGCGAGTGGCGGACGGGTGAGGAATACATCGG AATCTACCTTTTCGTGGGGGATAACGTAGGGAAACTTACGCTAATACCGCATACGACCTACGGGTGAAAGTGGGGGACCG CAAGGCCTCACGCGATTAGATGAGCCGATGTCCGATTAGCTAGTTGGCGGGGTAATGGCCCACCAAGGCGACGATCGGTA GCTGGTCTGAGAGGATGATCAGCCACACTGGAACTGAGACACGGTCCAGACTCCTACGGGAGGCAGCAGTGGGGAATATT GGACAATGGGCGCAAGCCTGATCCAGCCATACCGCGTGGGTGAAGAAGGCCTTCGGGTTGTAAAGCCCTTTTGTT…
355-37-1-041010 AC-355-37-LH	Pseudomonas boreopolis	95.21	Gammaproteobacteria	MicroSeq Single Stranded	Pseudoxanthomonas mexicana	-	AGTGAACGCTGGCGGTAGGCCTAACACATGCAAGTCGAACGGCAGCACAGGAGAGCTTGCTCTCTGGGTGGCGAGTGGCG GACGGGTGAGGAATACATCGGAATCTACCTTTTCGTGGGGGATAACGTAGGGAAACTTACGCTAATACCGCATACGACCT ACGGGTGAAAGTGGGGGACCGCAAGGCCTCACGCGATTAGATGAGCCGATGTCCGATTAGCTAGTTGGCGGGGTAATGGC CCACCAAGGCGACGATCGGTAGCTGGTCTGAGAGGATGATCAGCCACACTGGAACTGAGACACGGTCCAGACTCCTACGG GAGGCAGCAGTGGGGAATATTGGACAATGGGCGCAAGCCTGATCCAGCCATACCGCGTGGGTGAAGAAGGCCTTC…
402-37-1-231110-1 AC-402-37-LH	Pseudomonas boreopolis	95.94	Gammaproteobacteria	MicroSeq Single Stranded	Pseudoxanthomonas mexicana	-	GAGTGAACGCTGGCGGTAGGCCTAACACATGCAAGTCGAACGGCAGCACAGGAGAGCTTGCTCTYTGGGTGGCGAGTGGC GGACGGGTGAGGAATACATCGGAATCTACCTTTTCGTGGGGGATAACGTAGGGAAACTTACGCTAATACCGCATACGACC TACGGGTGAAAGTGGGGGACCGCAAGGCCTCACGCGATTAGATGAGCCGATGTCCGATTAGCTAGTTGGCGGGGTAATGG CCCACCAAGGCGACGATCGGTAGCTGGTCTGAGAGGATGATCAGCCACACTGGAACTGAGACACGGTCCAGACTCCTACG GGAGGCAGCAGTGGGGAATATTGGACAATGGGCGCAAGCCTGATCCAGCCATACCGCGTGGGTGAAGAAGGCCTT…
265-22-2-210710 WSV-265-22-2	Rhodococcus fascians	99.51	Actinobacteria	MicroSeq Single Stranded	Rhodococcus cercidiphylli	+	GGCGTGCTTWACACATGCAAGTCGAGCGGTAAGGCCTTTCGGGGTACACGAGCGGCGAACGGGTGAGTAACACGTGGGTG ATCTGCCCTGCACTCTGGGATAAGCTTGGGAAACTGGGTCTAATACCGGATATGACCACAGCGCGCATGTGTTGTGGTGG AAAGATTTATCGGTGCAGGATGGGCCCGCGGCCTATCAGCTTGTTGGTGGGGTAATGGCCTACCAAGGCGACGACGGGTA GCCGACCTGAGAGGGTGACCGGCCACACTGGGACTGAGACACGGCCCAGACTCCTACGGGAGGCAGCAGTGGGGAATATT GCACAATGGGCGGAAGCCTGATGCAGCGACGCCGCGTGAGGGATGAAGGCCTTCGGGTTGTAAACCTCTTTCAGC…
253-22-5-140710 WSV-253-22-2	Rhodococcus fascians	99.88	Actinobacteria	MicroSeq Single Stranded	Rhodococcus fascians	+	ACGAACGCTGGCGGCGTGCTTAACACATGCAAGTCGAGCGGTAAGGCCTTTCGGGGTACACGAGCGGCGAACGGGTGAGT AACACGTGGGTGATCTGCCCTGCACTCTGGGATAAGCTTGGGAAACTGGGTCTAATACCGGATATGACCACAGCATGCAT GKKKTGTGGTGGAAAGATTTATCGGTGCAGGATGGGCCCGCGGCCTATCAGCTTGTTGGTGGGGTAATGGCCTACCAAGG CGACGACGGGTAGCCGACCTGAGAGGGTGACCGGCCACACTGGGACTGAGACACGGCCCAGACTCCTACGGGAGGCAGCA GTGGGGAATATTGCACAATGGGCGGAAGCCTGATGCAGCGACGCCGCGTGAGGGATGAAGGCCTTCGGGTTGTAA…
063-37-1-050211 AC-063-37-LH	Roseomonas genomospecies 4	93.45	Alphaproteobacteria	MicroSeq Single Stranded	Roseomonas sp. YC6724	-	GCGGCATGCTTAACACATGCAAGTCGCGCGCCTCGCAAGGGGAGCGGCGGACGGGTGAGTAACGCGTAGGAATGTGTCCA GAGGTGGGGGACAACCCCGGGAAACTGGGGCTAATACCGCATATGTCCTGAGGGACAAAGCAGTAATGCGCCTTTGGAGC AGCCTGCGTCCGATTAGGTAGTTGGTGGGGTAATGGCCTACCAAGCCTGCGATCGGTAGCTGGTCTGAGAGGATGATCAG CCACACTGGGACTGAGACACGGCCCAGACTCCTACGGGAGGCAGCAGTGGGGAATATTGGACAATGGGCGCAAGCCTGAT CCAGCAATGCCGCGTGGGTGAAGAAGGTCTTCGGATCGTAAAGCCCTTTCGACAGGGACGATGATGACGGTACCT…
121-37-1-250711 AC-121-37-4-SH	Roseomonas genomospecies 4	93.88	Alphaproteobacteria	MicroSeq Single Stranded	Roseomonas sp. YC6724	-	GAGTGAACGCTGGCGGCATGCTTAACACATGCAAGTCGCGCGCCTCGCAAGGGGAGCGGCGGACGGGTGAGTAACGCGTA GGAATGTGTCCAGAGGTGGGGGACAACCCCGGGAAACTGGGGCTAATACCGCATATGTCCTGAGGGACAAAGCAGTAATG CGCCTTTGGAGCAGCCTGCGTCCGATTAGGTAGTTGGTGGGGTAATGGCCTACCAAGCCTGCGATCGGTAGCTGGTCTGA GAGGATGATCAGCCACACTGGGACTGAGACACGGCCCAGACTCCTACGGGAGGCAGCAGTGGGGAATATTGGACAATGGG CGCAAGCCTGATCCAGCAATGCCGCGTGGGTGAAGAAGGTCTTCGGATCGTAAAGCCCTTTCGACAGGGACGATG…
245-37-2-120710 AC-245-37-2-SH	Rothia dentocariosa	100	Actinobacteria	MicroSeq Single Stranded	Rothia dentocariosa	+	GACGAACGCTGGCGGCGTGCTTAACACATGCAAGTCGAACGATGAAGCCTAGCTTGCTAGGTGGATTAGTGGCGAACGGG TGAGTAATACGTGAGTGACCTACCTTTGACTCTGGGATAAGCCTGGGAAACTGGGTCTAATACCGGATACGACCAATCTC CGCATGGGGTGTTGGTGGAAAGCGTTATGGAGTGGTTTTAGATGGGCTCACGGCCTATCAGCTTGTTGGTGAGGTAATGG CTTACCAAGGCGACGACGGGTAGCCGGCCTGAGAGGGTGACCGGCCACACTGGGACTGAGACACGGCCCAGACTCCTACG GGAGGCAGCAGTGGGGAATATTGCACAATGGGCGCAAGCCTGATGCAGCGACGCCGCGTGAGGGATGACGGCCTT…
346-22-1-200910 AC-346-22-SH	unidentified				Schlegelella sp. KB1a		ATTGAACGCTGGCGGCATGCTTTACACATGCAAGTCGAACGGCAGCGCGGGCTTCGGCCTGGCGGCGAGTGGCGAACGGG TGAGTAATGCATCGGAACGTGCCCAGTAGTGGGGGATAGCCCGGCGAAAGCCGGATTAATACCGCATACGACCTGAGGGT GAAAGCGGGGGACCGAAAGGCCTCGCGCTATTGGAGCGGCCGATGTCGGATTAGCTAGTTGGTGGGGTAAAGGCTTACCA AGGCGACGATCCGTAGCTGGTCTGAGAGGACGACCAGCCACACTGGGACTGAGACACGGCCCAGACTCCTACGGGAGGCA GCAGTGGGGAATTTTGGACAATGGGGGCARCCCTGATCCAGCCATGCCGCGTGCGGGAAGAAGGCCTTCGGGTTG…
235-22-9-060710 WSV-235-22-1	Sphingobium cloacae	98.32	Alphaproteobacteria	MicroSeq Single Stranded	Sphingobium limneticum	-	AACGAGAYCTTCGGRTCTAGTGGCGCACGGGTGCGTAACGCGTGGGAATCTGCCCTTGGGTTCGGAATAACGTCGGGAAA CTGACGCTAATACCGGATGATGACGAAAGTCCAAAGATTTATCGCCCAGGGATGAGCCCGCGTAGGATTAGCTAGTTGGT GAGGTAAAGGCTCACCAAGGCTACGATCCTTAGCTGGTCTGAGAGGATGATCAGCCACACTGGGACTGAGACACGGCCCA GACTCCTACGGGAGGCAGCAGTAGGGAATATTGGACAATGGGGGCAACCCTGATCCAGCAATGCCGCGTGAGTGATGAAG GCCTTAGGGTTGTAAAGCTCTTTTACCCGAGATGATAATGACAGTATCGGGAGAATAAGCTCCGGCTAACTCC
396-22-2-171110 WS-396-22-2	Sphingobium xenophagum	96.8	Alphaproteobacteria	MicroSeq Single Stranded	Sphingobium sp. BD-1	-	CGAACGATCACTTCGGTGGTAGTGGCGCACGGGTGCGTAACGCGTGGGAATCTGCCCTTGGGTTCGGAATAACTTCGGGA AACTGAAGCTAATACCGGATGATGACGTAAGTCCAAAGATTTATCGCCCAAGGATGAGCCCGCGTAGGATTAGCTAGTTG GTGAGGTAAAGGCTCACCAAGGCTACGATCCTTAGCTGGTCTGAGAGGATGATCAGCCACACTGGGACTGAGACACGGCC CAGACTCCTACGGGAGGCAGCAGTAGGGAATATTGGACAATGGGGGCAACCCTGATCCAGCAATGCCGCGTGAGTGATGA AGGCCTTAGGGTTGTAAAGCTCTTTTACCCGAGATGATAATGACAGTATCGGGAGAATAAGCTCCGGCTAACTCC
331-22-1-140910 WSV-331-22	Sphingobium xenophagum	99.19	Alphaproteobacteria	MicroSeq Single Stranded	Sphingobium sp. FL24	-	GAACGAACGCTGGCGGCATGCCTAATACATGCAAGTCGAACGAGATCTTCGGATCTAGTGGCGCACGGGTGCGTAACGCG TGGGAATCTACCCTTGGGTTCGGAATAACTTCGGGAAACTGAAGCTAATACCGGATGATGWCGAAAGWCCAAAGATTTAT CGCCCAGGGATGAGCCCGCGTAGGATTAGCTAGTTGGTGGGGTAAAGGCTCACCAAGGCAACGATCCTTAGCTGGTCTGA GAGGATGATCAGCCACACTGGGACTGAGACACGGCCCAGACTCCTACGGGAGGCAGCAGTAGGGAATATTGGACAATGGG SGMAASCCTGATCCAGCAATGCCGCGTGAGTGATGAAGGCCTTAGGGTTGTAAAGCTCTTTTACCCGAGATGATA…
070-22-1-080211 WS-070-22-2	Sphingomonas suberifaciens	98.53	Alphaproteobacteria	MicroSeq Single Stranded	Sphingobium sp. YGR-42	-	GAACGAACGCTGGCGGCATGCCTAACACATGCAAGTCGAACGAGACCTTCGGGTCTAGTGGCGCACGGGTGCGTAACGCG TGGGAATCTGCCCTTGGGTTCGGAATAACAGTTGGAAACGACTGCTAATACCGGATGATGACGTAAGTCCAAAGATTTAT CGCCCAGGGATGAGCCCGCGTAGGATTAGCTAGTTGGTGAGGTAAAGGCTCACCAAGGCGACGATCCTTAGCTGGTCTGA GAGGATGATCAGCCACACTGGGACTGAGACACGGCCCAGACTCCTACGGGAGGCAGCAGTGGGGAATATTGGACAATGGG CGAAAGCCTGATCCAGCAATGCCGCGTGAGTGATGAAGGCCTTAGGGTTGTAAAGCTCTTTTACCCGGGAAGATA
235-22-11-060710 WSV-235-22-2	Sphingomonas aerolata	100	Alphaproteobacteria	MicroSeq Single Stranded	Sphingomonas aerolata	-	GAATGAACGCTGGCGGCATGCCTAACACATGCAAGTCGAACGAAGCCTTCGGGTTTAGTGGCGCACGGGTGCGTAACGCG TGGGAATCTGCCCCTTGGTTCGGAATAACAGTTGGAAACGACTGCTAATACCGGATGATGACGTAAGTCCAAAGATTTAT CGCCGAGGGATGAGCCCGCGTAGGATTAGGTAGTTGGTGTGGTAAAGGCGCACCAAGCCGACGATCCTTAGCTGGTCTGA GAGGATGATCAGCCACACTGGGACTGAGACACGGCCCAGACTCCTACGGGAGGCAGCAGTGGGGAATATTGGACAATGGG CGAAAGCCTGATCCAGCAATGCCGCGTGAGTGATGAAGGCCTTAGGGTTGTAAAGCTCTTTTACCCGGGATGAT
265-22-1-210710 WS-265-22-3	Sphingomonas aerolata	100	Alphaproteobacteria	MicroSeq Single Stranded	Sphingomonas aerolata	-	GAATGAACGCTGGCGGCATGCCTAACACATGCAAGTCGAACGAAGCCTTCGGGTTTAGTGGCGCACGGGTGCGTAACGCG TGGGAATCTGCCCCTTGGTTCGGAATAACAGTTGGAAACGACTGCTAATACCGGATGATGACGTAAGTCCAAAGATTTAT CGCCGAGGGATGAGCCCGCGTAGGATTAGGTAGTTGGTGTGGTAAAGGCGCACCAAGCCGACGATCCTTAGCTGGTCTGA GAGGATGATCAGCCACACTGGGACTGAGACACGGCCCAGACTCCTACGGGAGGCAGCAGTGGGGAATATTGGACAATGGG CGAAAGCCTGATCCAGCAATGCCGCGTGAGTGATGAAGGCCTTAGGGTTGTAAAGCTCTTTTACCCGGGATGATA…
290-22-1-060810 WSV-290-22	Sphingomonas aerolata	99.99	Alphaproteobacteria	MicroSeq Single Stranded	Sphingomonas aerolata	-	GAATGAACGCTGGCGGCATGCCTAACACATGCAAGTCGAACGAAGCCTTCGGGTTTAGTGGCGCACGGGTGCGTAACGCG TGGGAATCTGCCCCTTGGTTCGGAATAACAGTTGGAAACGACTGCTAATACCGGATGATGACGTAAGTCCAAAGATTTAT CGCCGAGGGATGAGCCCGCGTAGGATTAGGTAGTTGGTGTGGTAKRAGGCGCACCAAGCCGACGATCCTTAGCTGGTCTG AGAGGATGATCAGCCACACTGGGACTGAGACACGGCCCAGACTCCTACGGGAGGCAGCAGTGGGGAATATTGGACAATGG GCGAAAGCCTGATCCAGCAATGCCGCGTGAGTGATGAAGGCCTTAGGGTTGTAAAGCTCTTTTACCCGGGATGATA
069-22-1-080211 WSV-069-22	Sphingomonas aurantiaca	100	Alphaproteobacteria	MicroSeq Single Stranded	Sphingomonas faeni	-	GAATGAACGCTGGCGGCATGCCTAACACATGCAAGTCGAACGAAGGCTTCGGCCTTAGTGGCGCACGGGTGCGTAACGCG TGGGAATCTGCCCCTTGGTTCGGAATAACAGTTGGAAACGACTGCTAATACCGGATGATGACGTAAGTCCAAAGATTTAT CGCCGAGGGATGAGCCCGCGTAGGATTAGGTAGTTGGTGTGGTAAAGGCGCACCAAGCCGACGATCCTTAGCTGGTCTGA GAGGATGATCAGCCACACTGGGACTGAGACACGGCCCAGACTCCTACGGGAGGCAGCAGTGGGGAATATTGGACAATGGG CGAAAGCCTGATCCAGCAATGCCGCGTGAGTGATGAAGGCCTTAGGGTTGTAAAGCTCTTTTACCCGGGATGATA
040-37-8-010512-E AC-040-37-10-SH	Sphingomonas koreensis	99.98	Alphaproteobacteria	MicroSeq Single Stranded	Sphingomonas koreensis	-	AACGCTGGCGGCATGCCTAACACATGCAAGTCGAACGAAGGSTTCGGCCTTAGTGGCGCACGGGTGCGTAACGCGTGGGA ATCTGCCCYTGGGTTYGGAATAACAGTTAGAAATGACTGCTAATACCGGATGATGTCGTAAGACCAAAGATTTATCGCCC AAGGATGAGCCCGCGTAGGATTAGCTAGTTGGTGAGGTAAAAGCTCACCAAGGCGACGATCCTTAGCTGGTCTGAGAGGA TGATCAGCCACACTGGGACTGAGACACGGCCCAGACTCCTACGGGAGGCAGCAGTGGGGAATATTGGACAATGGGCGAAA GCCTGATCCAGCAATGCCGCGTGAGTGATGAAGGCCTTAGGGTTGTAAAGCTCTTTTACCCGGGATG
097-22-1-060409 AC-097-22-SH	Unidentified	97.46	Alphaproteobacteria	MicroSeq Single Stranded	Sphingomonas panni	-	CGAACGAGATCCTTCGGGGTCTAGTGGCGCACGGGTGCGTAACGCGTGGGAATCTGCCCTTAGGTTCGGAATAACAGTTA GAAATGACTGCTAATACCGGATGATGACGTTAAGTCCAAAGATTTATCGCCTRAGGATGAGCCCGCGTAGGATTAGCTAG TTGGTGTGGTAAAGGCGCACCAAGGCGACGATCCTTAGYTGGTCTGAGAGGATGATCAGCCACACTGGGACTGAGACACG GCCCAGACTCCTACGGGAGGCAGCAGTGGGGAATATTGGWCAATGGGCGCAAGCCTGATCCAGCAATGCCGCGTGAGTGA TGAAGGCCTTAGGGTTGTAAAGCTCTTTTACCCGGGATGA
396-22-3-171110 WS-396-22-3	Sphingobium xenophagum	96.62	Alphaproteobacteria	MicroSeq Single Stranded	Sphingomonas sp. A1-8	-	GAACGAACGCTGGCGGCATGCCTAATACATGCAAGTCGAACGATCACTTCGGTGGTAGTGGCGCACGGGTGCGTAACGCG TGGGAATCTGCCCTTGGGTTCGGAATAACTTCGGGAAACTGAAGCTAATACCGGATGATGACGTAAGTCCAAAGATTTAT CGCCCAAGGATGAGCCCGCGTAGGATTAGCTAGTTGGTGAGGTAAAGGCTCACCAAGGCTACGATCCTTAGCTGGTCTGA GAGGATGATCAGCCACACTGGGACTGAGACACGGCCCAGACTCCTACGGGAGGCAGCAGTAGGGAATATTGGACAATGGG GGCAACCCTGATCCAGCAATGCCGCGTGAGTGATGAAGGCCTTAGGGTTGTAAAGCTCTTTTACCCGAGATGA
130-22-1-020811 AC-130-22-2-SH	Sphingomonas suberifaciens	98.12	Alphaproteobacteria	MicroSeq	Sphingomonas sp. AKB-2008-VA4	-	CGGCATGCCTWACACATGCAAGTCGAACGAGACCTTCGGGTCTAGTGGCGCACGGGTGCGTAACGCGTGGGAATCTGCCC TTGGGTTCGGAATAACAGTTGGAAACGACTGCTAATACCGGATGATGACGTAAGTCCAAAGATTTATCGCCCAGGGATGA GCCCGCGTAGGATTAGCTAGTTGGTGAGGTAAAGGCTCACCAAGGCGACGATCCTTAGCTGGTCTGAGAGGATGATCAGC CACACTGGGACTGAGACACGGCCCAGACTCCTACGGGAGGCAGCAGTGGGGAATATTGGACAATGGGCGAAAGCCTGATC CAGCAATGCCGCGTGAGTGATGAAGGCCTTAGGGTTGTAAAGCTCTTTTACCCGGGAAGATAATGACTGTACCGG…
338-22-1-150613 WSV-338-22-2	Blastomonas natatoria	99.09	Alphaproteobacteria	MicroSeq Single Stranded	Sphingomonas sp. CFWTS65	-	TGCCTAACACATGCAAGTCGAACGAAGTCTTCGGACTTAGTGGCGCACGGGTGCGTAACGCGTGGGAATCTGCCCTTGGG TTCGGAATAACAGTGAGAAATTACTGCTAATACCGGATGATGTCTTCGGACCAAAGATTTATCGCCCAAGGATGAGCCCG CGTAAGATTAGCTAGTTGGTGAGGTAAAGGCTCACCAAGGCGACGATCTTTAGCTGGTCTGAGAGGATGATCAGCCACAC TGGGACTGAGACACGGCCCAGACTCCTACGGGAGGCAGCAGTGGGGAATATTGGACAATGGGCGAAAGCCTGATCCAGCA ATGCCGCGTGAGTGATGAAGGCCTTAGGGTTGTAAAGCTCTTTTACCAGGGATGATAATGACAGTACCTGGAGAA…
022-22-2-190111-1 AC-022-22-LH	Sphingomonas koreensis	99.04	Alphaproteobacteria	MicroSeq Single Stranded	Sphingomonas sp. L534	-	ATGAACGCTGGCGGCATGCCTAACACATGCAAGTCGAACGAAGGCTTCGGCCTTAGTGGCGCACGGGTGCGTAACGCGTG GGAATCTGCCCTTGGGTTCGGAATAACAGTTAGAAATGACTGCTAATACCGGATGATGTCGTAAGACCAAAGATTTATCG CCCAAGGATGAGCCCGCGTAGGATTAGCTAGTTGGCGGGGTAAAGGCCCACCAAGGCGACGATCCTTAGCTGGTCTGAGA GGATGATCAGCCACACTGGGACTGAGACACGGCCCAGACTCCTACGGGAGGCAGCAGTGGGGAATATTGGACAATGGGCG AAAGCCTGATCCAGCAATGCCGCGTGAGTGATGAAGGCCTTAGGGTTGTAAAGCTCTTTTACCCGGGATGATAAT…
139-37-1-310510-1 AC-139-37-2-SH	Sphingomonas koreensis	98.95	Alphaproteobacteria	MicroSeq Single Stranded	Sphingomonas sp. L534	-	AATGAACGCTGGCGGCATGCCTAACACATGCAAGTCGAACGAAGGCTTCGGCCTTAGTGGCGCACGGGTGCGTAACGCGT GGGAATCTGCCCTTGGGTTCGGAATAACAGTTAGAAATGACTGCTAATACCGGATGATGTCGTAAGACCAAAGATTTATC GCCCAAGGATGAGCCCGCGTAGGATTAGCTAGTTGGCGGGGTAAAGGCCCACCAAGGCGACGATCCTTAGCTGGTCTGAG AGGATGATCAGCCACACTGGGACTGAGACACGGCCCAGACTCCTACGGGAGGCAGCAGTGGGGAATATTGGACAATGGGC GAAAGCCTGATCCAGCAATGCCGCGTGAGTGATGAAGGCCTTAGGGTTGTAAAGCTCTTTTACCCGGGATGATAA…
013-37-1-180110~1 AC-013-37-SH	Sphingomonas koreensis	99.03	Alphaproteobacteria	MicroSeq Single Stranded	Sphingomonas sp. L534	-	AACGCTGGCGGCATGCCTAACACATGCAAGTCGAACGAAGGCTTCGGCCTTAGTGGCGCACGGGTGCGTAACGCGTGGGA ATCTGCCCTTGGGTTCGGAATAACAGTTAGAAATGACTGCTAATACCGGATGATGTCGTAAGACCAAAGATTTATCGCCC AAGGATGAGCCCGCGTAGGATTAGCTAGTTGGCGGGGTAAAGGCCCACCAAGGCGACGATCCTTAGCTGGTCTGAGAGGA TGATCAGCCACACTGGGACTGAGACACGGCCCAGACTCCTACGGGAGGCAGCAGTGGGGAATATTGGACAATGGGCGAAA GCCTGATCCAGCAATGCCGCGTGAGTGATGAAGGCCTTAGGGTTGTAAAGCTCTTTTACCCGGGATGATAATGAC…
077-37-2-120410-1 AC-077-37-SH	Caulobacter leidyi	96.11	Alphaproteobacteria	MicroSeq Single Stranded	Sphingomonas sp. NBRC 15917	-	GCTGGCGGCATGCCTAACACATGCAAGTCGAACGAGACCTTCGGGTCTAGTGGCGCACGGGTGCGTAACGCGTGGGAATC TGCCCTTGGGTGCGGAATAACTTCCCGAAAGGGATGCTAATACCGCATAATGTCGCAAGACCAAAGATTTATCGCCCAAG GATGAGCCCGCGTAGGATTAGCTAGTTGGTGGGGTAAAAGCCTACCAAGGCGACGATCCTTAGCTGGTCTGAGAGGATGA TCAGCCACACTGGGACTGAGACACGGCCCAGACTCCTACGGGAGGCAGCAGTGGGGAATATTGGACAATGGGCGAAAGCC TGATCCAGCAATGCCGCGTGAGTGATGAAGGCCTTAGGGTTGTAAAGCTCTTTTACCCGGGATGATAATGACAGT…
019-22-1-180111~1 AC-019-22-1-LH	Blastomonas natatoria Blastomonas ursincola (Sphingomonas ursincola)	100	Alphaproteobacteria	MicroSeq Single Stranded	Sphingomonas ursincola	-	CTAACACATGCAAGTCGAACGAAGGCTTCGGCCTTAGTGGCGCACGGGTGCGTAACGCGTGGGAATCTGCCCTTGGGTTC GGAATAACAGTGAGAAATTACTGCTAATACCGGATGATGACTTCGGTCCAAAGATTTATCGCCCAAGGATGAGCCCGCGT AAGATTAGCTAGTTGGTGAGGTAAAGGCTCACCAAGGCGACGATCTTTAGCTGGTCTGAGAGGATGATCAGCCACACTGG GACTGAGACACGGCCCAGACTCCTACGGGAGGCAGCAGTGGGGAATATTGGACAATGGGCGAAAGCCTGATCCAGCAATG CCGCGTGAGTGATGAAGGCCTTAGGGTTGTAAAGCTCTTTTACCAGGGATGATAATGACAGTACCTGGAGAATAA…
132-37-1-240510~1 AC-132-37-1-SH	Blastomonas natatoria Blastomonas ursincola (Sphingomonas ursincola)	99.95	Alphaproteobacteria	MicroSeq Single Stranded	Sphingomonas ursincola	-	ACACATGCAAGTCGAACGAAGGCTTCGGCCTTAGTGGCGCACGGGTGCGTAACGCGTGGGAMTCTGCCCTTGGGTTCGGA MTAACAGTGAGAAMTTACTGCTAATACCGGATGATGACTTCGGTCCAAAGATTTATCGCCCAAGGATGAGCCCGCGTAAG ATTAGCTAGTTGGTGAGGTAAAGGCTCACCAAGGCGACGATYTTTWGCTGGTCTGAGAGGATGATCAGCCACACTGGGAC TGAGACACGGCCCAGACTCCTACGGGAGGCAGCAGTGGGGAATATTGGACAATGGGCGAAAGCCTGATCCAGCAATGCCG CGTGAGTGATGAAGGCCTTAGGGTTGTAAAGCTCTTTTACCAGGGATGATAATGACAGTACCTGGAGAATAAGCT…
331-37-2-130910 WSV-331-37	Blastomonas natatoria Blastomonas ursincola (Sphingomonas ursincola)	100	Alphaproteobacteria	MicroSeq Double Stranded	Sphingomonas ursincola	-	GAACGAACGCTGGCGGCATGCCTAACACATGCAAGTCGAACGAAGGCTTCGGCCTTAGTGGCGCACGGGTGCGTAACGCG TGGGAATCTGCCCTTGGGTTCGGAATAACAGTGAGAAATTACTGCTAATACCGGATGATGACTTCGGTCCAAAGATTTAT CGCCCAAGGATGAGCCCGCGTAAGATTAGCTAGTTGGTGAGGTAAAGGCTCACCAAGGCGACGATCTTTAGCTGGTCTGA GAGGATGATCAGCCACACTGGGACTGAGACACGGCCCAGACTCCTACGGGAGGCAGCAGTGGGGAATATTGGACAATGGG CGAAAGCCTGATCCAGCAATGCCGCGTGAGTGATGAAGGCCTTAGGGTTGTAAAGCTCTTTTACCAGGGATGATA…
01-CX-22-2-080710-12 WS-01-CX-22-4	Sphingopyxis witflariensis	99.69	Alphaproteobacteria	MicroSeq Single Stranded	Sphingopyxis fribergensis	-	AACGAACGCTGGCGGCATGCCTAACACATGCAAGTCGAACGAACTCTTCGGAGTTAGTGGCGCACGGGTGCGTAACGCGT GGGAATCTGCCCTTGGGTACGGAATAACTCAGAGAAATTTGTGCTAATACCGTATAATGTCTTCGGACCAAAGATTTATC GCCCAAGGATGAGCCCGCGTAAGATTAGCTTGTTGGTGAGGTAAAAGCTCACCAAGGCGACGATCTTTAGCTGGTCTGAG AGGATGATCAGCCACACTGGGACTGAGACACGGCCCAGACTCCTACGGGAGGCAGCAGTGGGGAATATTGGACAAKGGGC GAAAGCCTGATCCAGCAATGCCGCGTGAGTGAKGAAGGCCTTAGGGTTGTAAAGC
01-CX-22-1-080710-12 WS-01-CX-22-3	Sphingopyxis taejonensis	99.54	Alphaproteobacteria	MicroSeq Single Stranded	Sphingopyxis italica	-	CACATGCAAGTCGAACGAACTCTTCGGAGTTAGTGGCGCACGGGTGCGTAACGCGTGGGAATCTGCCCTTGGGTACGGAA TAACTCAGAGAAATTTGTGCTAATACCGTATAATGACTTCGGTCCAAAGATTTATCGCCCAAGGATGAGCCCGCGTAAGA TTAGCTAGTTGGTGGGGTAAAAGCCTACCAAGGCGACGATCTTTAGCTGGTCTGAGAGGATGATCAGCCACACTGGGACT GAGACACGGCCCAGACTCCTACGGGAGGCAGCAGTGGGGAATATTGGACAATGGGCGAAAGCCTGATCCAGCAATGCCGC GTGAGTGATGAAGGCCTTAGGGTTGTAAAGCTCTTTTACCCGGGATGATAATGACAGTACCGGGAGAATAAGCTC…
163-37-2-070610~1 AC-163-37-1-LH	Caulobacter leidyi	96.41	Alphaproteobacteria	MicroSeq Single Stranded	Sphingopyxis soli	-	AACGAACGCTGGCGGCATGCCTAACACATGCAAGTCGAACGAGACCTTCGGGTCTAGTGGCGCACGGGTGCGTAACGCGT GGGAATCTGCCCTTGGGTGCGGAATAACTTTCCGAAAGGAATGCTAATACCGCATAATGTCGCAAGACCAAAGATTTATC GCCCAAGGATGAGCCCGCGTAAGATTAGCTAGTTGGTGGGGTAAAAGCCTACCAAGGCGACGATCTTTAGCTGGTCTGAG AGGATGATCAGCCACACTGGGACTGAGACACGGCCCAGACTCCTACGGGAGGCAGCAGTGGGGAATATTGGACAATGGGC GAAAGCCTGATCCAGCAATGCCGCGTGAGTGATGAAGGCCCTAGGGTTGTAAAGCTCTTTTACCCGGGATGATRA…
281-37-1-030810 AC-281-37-LH	Caulobacter leidyi	96.78	Alphaproteobacteria	MicroSeq Single Stranded	Sphingopyxis soli	-	GAACGAACGCTGGCGGCATGCCTAACACATGCAAGTCGAACGAGACCTTCGGGTCTAGTGGCGCACGGGTGCGTAACGCG TGGGAATCTGCCCTTGGGTGCGGAATAACTTTCCGAAAGGAATGCTAATACCGCATAATGTCGCAAGACCAAAGATTTAT CGCCCAAGGATGAGCCCGCGTAAGATTAGCTAGTTGGTGGGGTAAAAGCCTACCAAGGCGACGATCTTTAGCTGGTCTGA GAGGATGATCAGCCACACTGGGACTGAGACACGGCCCAGACTCCTACGGGAGGCAGCAGTGGGGAATATTGGACAATGGG CGAAAGCCTGATCCAGCAATGCCGCGTGAGTGATGAAGGCCCTAGGGTTGTAAAGCTCTTTTACCCGGGATGA
130-22-3-020811 AC-130-22-4-SH	Sphingopyxis witflariensis	96.89	Alphaproteobacteria	MicroSeq	Sphingopyxis sp. LHR-05	-	GTCGAACGAACTCTTCGGAGTTAGTGGCGCACGGGTGCGTAACGCGTGGGAMTCTGCCCTTGGGTACGGAATAACTCAKA GAAWTTTGTGCTAATACCGTATAATGTCTTCGGACCAAAGATTTATCGCCCAAGGATGAGCCCGCGTAAGATTAGCTAGT TGGTGGGGTAAWWGCCTACCAAGGCGACGATCTTTAGCTGGTCTGAGAGGATGATCAGCCACACTGGGACTGAGACACGG CCCAGACTCCTACGGGAGGCAGCAGTGGGGAATATTGGACAATGGGCGAAAGCCTGATCCAGCAATGCCGCGTGAGTGAT GAAGGCCTTAGGGTTGTAAAGCTCTTTTACCCGGGATGATAATGACAGTACCGGGAGAATAAGCTCCGGCTAACT…
033-37-4-140312-E AC-033-37-6-SH	Stenotrophomonas maltophilia	98.89	Gammaproteobacteria	MiroSeq Single Stranded	Stenotrophomonas maltophilia	-	GGCGGTAGGCCTAACACATGCAAGTCGAACGGCAGCACAGGAGAGCTTGCTCTCTGGGTGGCGAGTGGCGGACGGGTGAG GAATACATCGGAATCTACTCTGTCGTGGGGGATAACGTAGGGAAACTTACGCTAATACCGCATACGACCTACGGGTGAAA GCAGGGGACCTTCGGGCCTTGCGCGATTGAATGAGCCGATGTCGGATTAGCTAGTTGGCGGGGTAAAGGCCCACCAAGGC GACGATCCGTAGCTGGTCTGAGAGGATGATCAGCCACACTGGAACTGAGACACGGTCCAGACTCCTACGGGAGGCAGCAG TGGGGAATATTGGACAATGGGCGCAAGCCTGATCCAGCCATACCGCGTGGGTGAAGAAGGCCTTCGGGTTGTAAA…
144-37-1-300811 AC-144-37-SH	Cupriavidus matallidurans (Ralstonia metallidurans)	88.32	Betaproteobacteria	MicroSeq Single Stranded	Tahibacter caeni	-	GAACGCTGGCGGCAGGCCTAACACATGCAAGTCGAGCGGCAGCGCGGGGCAACCTGGCGGCGAGCGGCGGACGGGTGAGG AATGCATCGGAATCTACCCTGTCGTGGGGGATAACGTAGGGAAACTTACGCTAATACCGCATACGACCGAGAGGTGAAAG TGGGGGACCGCAAGGCCTCACGCGATTGGATGAGCCGATGCCGGATTAGCTAGTTGGTAGGGTAAAGGCCTACCAAGGCG ACGATCCGTAGCTGGTCTGAGAGGATGATCAGCCACACTGGGACTGAGACACGGCCCAGACTCCTACGGGAGGCAGCAGT GGGGAATATTGGACAATGGGCGCAAGCCTGATCCAGCCATGCCGCGTGTGTGAAGAAGGCCTTCGGGTTGTAAAG…
169-37-2-210610 AC-169-37-LH	Variovorax paradoxus	97.7	Betaproteobacteria	MicroSeq Single Stranded	Variovorax sp. RHLX11	-	TCGAACGGCAGCACGGGAGCAATCCTGGTGGCGAGTGGCGAACGGGTGAGTAATACATCGGAACGTGCCCAATCGTGGGG GATAACGCAGCGAAAGCTGTGCTAATACCGCATACGATCTACGGATGAAAGCAGGGGACCGCAAGGCCTTGCGCGAATGG AGCGGCCGATGGCAGATTAGGTAGTTGGTGGGGTAAAGGCTCACCAAGCCAACGATCTGTAGCTGGTCTGAGAGGACGAC CAGCCACACTGGGACTGAGACACGGCCCAGACTCCTACGGGAGGCAGCAGTGGGGAATTTTGGACAATGGGCGAAAGCCT GATCCAGCAATGCCGCGTGCAGGATGAAGGCCTTCGGGTTGTAAACTGCTTTTGTACGGAACGAAACGGTCTTTT…
