# Supplementary material for: Assessment of the Bacterial Diversity of Aircraft Water: Identification of the Frequent Fliers
Source: PLoS One. 2017 Jan 23;12(1):e0170567. doi: 10.1371/journal.pone.0170567 (PMC5256958; doi:10.1371/journal.pone.0170567)
Supplement: S3 Table — (XLSX) [file pone.0170567.s003.xlsx]

## Sheet: VITEK
Sample ID on Lab Report	Card	Bionumber	API Web Report	Class	Long/Short Haul/Water Source/ WSV	Fwd/Aft
041-22-1-230210	NFC	7337013000	Acinetobacter baumannii 94%	Gammaproteobacteria	Short	Aft
268-22-1-020909	NFC	7337413000	Acinetobacter baumannii 96%	Gammaproteobacteria	Short	Aft
319-37-1-091109	NFC	0334402000	Acinetobacter haemolyticus 59%, Pseudomonas putida 32%	Gammaproteobacteria	Short	Fwd
111-37-1-100510	NFC	0334402000	Acinetobacter haemolyticus 59%, Pseudomonas putida 32%	Gammaproteobacteria	Long	Aft
041-22-2-230210	NFC	0334412000	Acinetobacter haemolyticus 60%, Alcaligenes faecalis 39%	Gammaproteobacteria	Long	Aft
041-37-1-220210	NFC	0234402000	Acinetobacter haemolyticus 80%, Pseudomonas putida 18%	Gammaproteobacteria	Short	Aft
409-37-1-291110	NFC	0030000000	Acinetobacter haemolyticus 98%	Gammaproteobacteria	Short	Aft
189-37-1-210610	NFC	0046044341	Aeromonas caviae 99%	Gammaproteobacteria	Long	Aft
147-22-2-010610	NFC	0077446771	Aeromonas hydrophila 96%.	Gammaproteobacteria	Short	Aft
165-22-1-070610	NFC	0076442771	Aeromonas hydrophila 99%	Gammaproteobacteria	Short	Fwd
352-22-1-280910	NFC	0042040751	Aeromonas veronii 78%, Photobacterium damselae 16%	Gammaproteobacteria	Short	Aft
383-22-1-021110	NFC	0224412000	Alcaligenes faecalis 84%, Acinetobacter haemolyticus 15%	Betaproteobacteria	Short	Aft
024-22-1-210111	NFC	7226411200	Alcaligenes xylosoxidans 98%	Betaproteobacteria	Short	Aft
166-22-1-070610	NFC	0076067361	Burkholderia cepacia 89%	Betaproteobacteria	Long	Aft
175-37-2-140610	NFC	7276403240	Burkholderia cepacia 99%	Betaproteobacteria	Short	Fwd
110-37-1-100510	NFC	7026003000	CDC group IVC-2	Betaproteobacteria	Short	Aft
121- -2-240509	NFC	3004001000	CDC group IVC-2 96%	Betaproteobacteria	Long	Fwd
295-37-1-121009	NFC	7066003000	CDC group IVC-2 96%	Betaproteobacteria	WSV
130-37-1-240510	NFC	7026003000	CDC Group IVC-2 96%	Betaproteobacteria	Short	Fwd
004-37-1-150110	NFC	3026001000	CDC group IVC-2 97%	Betaproteobacteria	Short	Fwd
017-22-1-190110	NFC	7006003200	CDC group IVC-2 97%	Betaproteobacteria	Long	Fwd
350-37-1-270910	NFC	7024003200	CDC group IVC-2 97%	Betaproteobacteria	Long	Aft
224-37-1-220709	NFC	3004001000	CDC group IVC-2 96%	Betaproteobacteria	Water Source
022-22-1-190111	NFC	3004001000	CDC group IVC-2 96%	Betaproteobacteria	Short	Fwd
193-37-1-030709	NFC	7024003000	CDC group IVC-2 97%	Betaproteobacteria	Water Source
079-37-1-120410	NFC	3026003200	CDC group IVC-2 99%	Betaproteobacteria	Short	Aft
031-37-1-150210	NFC	3006001000	CDC group IVC-2 99%	Betaproteobacteria	Long	Fwd
037-37-1-250111	NFC	4027043201	CDC group VB-3/ Pseudomonas stutzeri 99%	Gammaproteobacteria	Short	Fwd
008-22-1-150110	NFC	0224003200	CDC group VB-3/Pseudomonas stutzeri 61%, Pseudomonas putida 36%	Gammaproteobacteria	Short	Aft
307-22-1-101109	NFC	0326577361	Chryseomonas luteola/ Flavimonas oryzihabitans 99%	Gammaproteobacteria	WSV
116-37-1-100510	NFC	7204003000	Comamonas acidovorans	Betaproteobacteria	Long	Aft
011-37-1-180110	NFC	7366003200	Comamonas acidovorans 54%, Ralstonia pickettii 44%	Betaproteobacteria	WSV
256-22-1-210809	NFC	7324003200	Comamonas acidovorans 70%, Ralstonia pickettii 11%	Betaproteobacteria	WSV
115-37-1-110510	NFC	3226003000	Comamonas acidovorans 84%, CDC group IVC-2 15%	Betaproteobacteria	Long	Aft
281-37-1-210909	NFC	5206003000	Comamonas acidovorans 85%, Comamonas testosterone 14%	Betaproteobacteria	Short	Fwd
012-22-1-190110	NFC	7324003000	Comamonas acidovorans 89.9 % Comamonas testosteroni 7%	Betaproteobacteria	Short	Aft
214-22-1-290610	NFC	5236003200	Comamonas acidovorans 91%	Betaproteobacteria	Short	Fwd
314-37-1-100910	NFC	5026001000	Comamonas acidovorans 91%	Betaproteobacteria	Long	Aft
039-22-1-230210	NFC	5236003200	Comamonas acidovorans 91%.	Betaproteobacteria	Short	Fwd
055-37-1-120310	NFC	7226003000	Comamonas acidovorans 96%	Betaproteobacteria	Short	Fwd
220-22-1-290610	NFC	7226003000	Comamonas acidovorans 96%	Betaproteobacteria	Long	Fwd
296-22-1-131009	NFC	7016043000	Comamonas acidovorans 98%	Betaproteobacteria	Short	Aft
214-37-1-200709	NFC	5326007001	Comamonas acidovorans 99 %	Betaproteobacteria	WSV
002-37-1-110110	NFC	5366003000	Comamonas acidovorans 99%	Betaproteobacteria	WSV
006-37-1-110110	NFC	1366003000	Comamonas acidovorans 99%	Betaproteobacteria	Short	Aft
389-37-1-111110	NFC	5226001000	Comamonas acidovorans 99%	Betaproteobacteria	Short	Fwd
377-37-2-261010	NFC	5026001000	Comamonas acidovorans	Betaproteobacteria	Long	Aft
392-37-1-161110	NFC	7324011000	Comamonas testosteroni 66%, Acinetobacter lwoffii 22%	Betaproteobacteria	Short	Fwd
163-37-1-070610	GNI+	6000776432	Escherichia coli/Citrobacter farmeri 99% , Citrobacter amalonaticus <1%	Gammaproteobacteria	Long	Fwd
031-37-2-150210	NFC	0042000611	Photobacterium damselae 91%	Gammaproteobacteria	Short	Aft
202-37-1-210610	NFC	0040010510	Photobacterium damselae 97%	Gammaproteobacteria	Long	Aft
054-22-1-120310	NFC	0040000700	Photobacterium damselae 99%	Gammaproteobacteria	Long	Aft
308-22-1-101109	NFC	0366453200	Pseudomonas aeruginosa 97%	Gammaproteobacteria	Long	Aft
029-37-1-250109	NFC	0336753200	Pseudomonas aeruginosa 98%	Gammaproteobacteria	Long	Aft
121-37-1-240509	NFC	0336753200	Pseudomonas aeruginosa 98%	Gammaproteobacteria	Short	Aft
304-22-1-041109	NFC	0336753200	Pseudomonas aeruginosa 98%	Gammaproteobacteria	Long	Fwd
315-37-1-100910	NFC	0336753200	Pseudomonas aeruginosa 98%	Gammaproteobacteria	Short	Fwd
108-37-1-180409	NFC	4377753200	Pseudomonas aeruginosa 99%	Gammaproteobacteria	Long	Aft
298-37-1-021109	NFC	0377753200	Pseudomonas aeruginosa 99%	Gammaproteobacteria	Short	Aft
311-22-1-101109	NFC	4377753200	Pseudomonas aeruginosa 99%	Gammaproteobacteria	Short	Fwd
312-22-1-101109	NFC	4377753200	Pseudomonas aeruginosa 99%	Gammaproteobacteria	Short	Fwd
081-37-1-150410	NFC	0136753200	Pseudomonas aeruginosa 99%	Gammaproteobacteria	Long	Aft
315-37-2-100910	NFC	0136753200	Pseudomonas aeruginosa 99%	Gammaproteobacteria	Short	Aft
348-22-1-200910	NFC	4337753200	Pseudomonas aeruginosa 99%	Gammaproteobacteria	Short	Fwd
016-22-2-180111	NFC	0066440200	Pseudomonas fluorescens 99.9%	Gammaproteobacteria	Long	Aft
020-37-1-180111	NFC	5326013200	Ralstonia pickettii 72% 21% Comamonas acidovorans 21%	Betaproteobacteria	WSV
198-22-3-220610	NFC	5326013200	Ralstonia pickettii 72%, Comamonas acidovorans 21%	Betaproteobacteria	Water Source
329-37-1-130910	NFC	5326013200	Ralstonia pickettii 72%, Comamonas acidovorans 21%	Betaproteobacteria	Short	Aft
267-22-1-020909	NFC	7326053200	Ralstonia pickettii 89%	Betaproteobacteria	Short	Aft
253-37-1-210809	NFC	7236003200	Ralstonia pickettii 90%	Betaproteobacteria	Long	Aft
290-22-1-121009	NFC	7236003200	Ralstonia pickettii 90%	Betaproteobacteria	WSV
013-22-1-190110	NFC	7336003200	Ralstonia pickettii 90%	Betaproteobacteria	Long	Aft
333-37-1-130910	NFC	7336003200	Ralstonia pickettii 90%	Betaproteobacteria	Long	Aft
349-37-1-270910	NFC	7336003200	Ralstonia pickettii 90%	Betaproteobacteria	WSV
191-22-2-030709	NFC	7326013200	Ralstonia pickettii 95%	Betaproteobacteria	Short	Fwd
140-37-1-310510	NFC	7326013200	Ralstonia pickettii 95%	Betaproteobacteria	Short	Fwd
269-37-1-020909	NFC	0240001671	Sphingbacterium multivorum 93%	Sphingobacteriia	Long	Aft
370-22-1-141010	NFC	0240001671	Sphingobacterium multivorum 93%	Sphingobacteriia	Water Source
317-37-1-100910	NFC	0000000651	Sphingobacterium spiritivorum 67%, Sphingobacterium multivorum 32%	Sphingobacteriia	Short	Fwd
057-37-1-120310	NFC	0040000641	Sphingobacterium spiritivorum 92%	Sphingobacteriia	Short	Fwd
269-22-1-020909	GNI+	42041400000	Sphingomonas paucimobilis 97%	Alphaproteobacteria	Short	Aft
139-37-2-310510	GNI+	40005400100	Sphingomonas paucimobilis 97%	Alphaproteobacteria	Short	Fwd
020-37-2-180111	NFC	0000004751	Sphingomonas paucimobilis 99%	Alphaproteobacteria	Water Source
198-22-2-220610	NFC	0246007753	Sphingomonas paucimobilis 99.9%	Alphaproteobacteria	Short	Fwd
116-22-1-230409	NFC	0334412000	Sphingomonas suberifaciens 97.46%, Acinetobacter haemolyticus 60%, Alcaligenes faecalis 39%	Alphaproteobacteria	Short	Fwd
404-37-1-231110	NFC	76525010040	Staphylococcus capitis 95%,Staphylococcus epidermidis 2%	Bacilli	Long	Aft
057-22-1-120310	NFC	0020000000	Stenotrophomonas maltophilia 76%, Chryseobacterium meningosepticum 9%	Gammaproteobacteria	Short	Aft
389-37-1-111110	NFC	0020000000	Stenotrophomonas maltophilia 76%, Chryseobacterium meningosepticum 9%	Gammaproteobacteria	Short	Fwd
015-22-1-190110	NFC	0140000400	Stenotrophomonas maltophilia 81%, Shewanella putrefaciens 18%	Gammaproteobacteria	Short	Aft
081-37-2-150410	NFC	0040000400	Stenotrophomonas maltophilia 93%	Gammaproteobacteria	Short	Aft
314-37-2-100910	NFC	0040000400	Stenotrophomonas maltophilia 93%	Gammaproteobacteria	Short	Aft
348-22-2-200910	NFC	0040000400	Stenotrophomonas maltophilia 93%	Gammaproteobacteria	Long	Aft
402-37-1-231110	NFC	0040000400	Stenotrophomonas maltophilia 93%, Sphingobacterium spiritivorum 2%	Gammaproteobacteria	Long	Fwd
318-37-2-100910	GPI	51002010000	Streptococcus mitis(viridans strep) 88%, Streptoccus oralis 10%	Bacilli	Short	Aft
	NFC	0266062271	Vibrio alginolyticus 47%	Gammaproteobacteria	Short	Fwd
